# Supplementary material for: N-(2,6-Dichloro­phen­yl)-2-(naphthalen-1-yl)acetamide
Source: Acta Crystallogr Sect E Struct Rep Online. 2012 Apr 13;68(Pt 5):o1385. doi: 10.1107/S1600536812014869 (PMC3344513; doi:10.1107/S1600536812014869)
Supplement: Supplementary file 1 [file e-68-o1385-sup1.cif]

##############################################################################
#                                                                            #
# This CIF contains the data in a paper accepted for publication in          #
# Acta Crystallographica Section E. It conforms to the requirements of       #
# Notes for Authors for Acta Crystallographica Section E, and has been       #
# peer reviewed under the auspices of the IUCr Commission on Journals.       #
#                                                                            #
# Full details of the Crystallographic Information File format               #
# are given in the paper "The Crystallographic Information File (CIF):       #
# a New Standard Archive File for Crystallography" by S. R. Hall, F. H.      #
# Allen and I. D. Brown [Acta Cryst. (1991), A47, 655-685].                  #
#                                                                            #
# The current version of the core CIF dictionary is obtainable from          #
# ftp://ftp.iucr.org/pub/cif_core.dic.                                       #
#                                                                            #
# Software is freely available for graphical display of the structure(s)     #
# in this CIF. For information consult the CIF software page                 #
# http://www.iucr.org/resources/cif/software.                                #
#                                                                            #
# This file may be used for bona fide research purposes within the           #
# scientific community so long as proper attribution is given to the journal # 
# article from which it was obtained.                                        #
#                                                                            #
##############################################################################
data_global
_audit_creation_method     'form.cif (version 2.0)'
_journal_data_validation_number     ?
_journal_date_recd_electronic     2012-04-04
_journal_date_accepted     2012-04-04
_journal_name_full     'Acta Crystallographica, Section E'
_journal_year     2012
_journal_volume     68
_journal_issue      5
_journal_page_first     o1385
_journal_page_last     o1385
_journal_paper_category     QO
_journal_paper_doi     10.1107/S1600536812014869
_journal_coeditor_code     HB6731
_publ_contact_author_name     'Prof. Fun, Hoong-Kun'
_publ_contact_author_address
;
      X-ray Crystallography Unit
      School of Physics
      Universiti Sains Malaysia
      11800 USM, Penang
      MALAYSIA
;
_publ_contact_author_email     'hkfun@usm.my'
_publ_contact_author_fax     '604 6579150'
_publ_contact_author_phone     '604 6533652'
_publ_section_title
;
<i>N</i>-(2,6-Dichlorophenyl)-2-(naphthalen-1-yl)acetamide
;
loop_
    _publ_author_name
    _publ_author_footnote
    _publ_author_address
    'Hoong-Kun Fun'
;
      Thomson Reuters ResearcherID: A-3561-2009.
;
;     X-ray Crystallography Unit
      School of Physics
      Universiti Sains Malaysia
      11800 USM, Penang
      Malaysia
;
    'Ching Kheng Quah'
;
      Thomson Reuters ResearcherID: A-5525-2009.
;
;
      X-ray Crystallography Unit
      School of Physics
      Universiti Sains Malaysia
      11800 USM, Penang
      Malaysia
;
    'Prakash S Nayak' ?
;
      Department of Studies in Chemistry
      Mangalore University
      Mangalagangotri 574 199
      India
;
    'B. Narayana' ?
;
      Department of Studies in Chemistry
      Mangalore University
      Mangalagangotri 574 199
      India
;
    'B. K. Sarojini' ?
;
      Department of Chemistry
      P. A. College of Engineering
      Nadupadavu, Mangalore 574 153
      India
;
data_I
_audit_creation_method     SHELXL-97
_chemical_name_systematic
;
<i>N</i>-(2,6-Dichlorophenyl)-2-(naphthalen-1-yl)acetamide
;
_chemical_name_common     ?
_chemical_formula_moiety     'C18 H13 Cl2 N O'
_chemical_formula_sum     'C18 H13 Cl2 N O'
_chemical_formula_iupac     'C18 H13 Cl2 N O'
_chemical_formula_weight     330.19
_chemical_melting_point     ?
_symmetry_cell_setting     monoclinic
_symmetry_space_group_name_H-M     'P 21/c'
_symmetry_space_group_name_Hall     '-P 2ybc'
loop_
    _symmetry_equiv_pos_as_xyz
    'x, y, z'
    '-x, y+1/2, -z+1/2'
    '-x, -y, -z'
    'x, -y-1/2, z-1/2'
_cell_length_a     13.1918(13)
_cell_length_b     4.7199(5)
_cell_length_c     24.878(2)
_cell_angle_alpha     90.00
_cell_angle_beta     103.127(3)
_cell_angle_gamma     90.00
_cell_volume     1508.5(3)
_cell_formula_units_Z     4
_cell_measurement_reflns_used     3979
_cell_measurement_theta_min     3.17
_cell_measurement_theta_max     30.04
_cell_measurement_temperature     100
_exptl_crystal_description     'needle'
_exptl_crystal_colour     'colourless'
_exptl_crystal_size_max     0.382
_exptl_crystal_size_mid     0.13
_exptl_crystal_size_min     0.077
_exptl_crystal_density_diffrn     1.454
_exptl_crystal_density_meas     ?
_exptl_crystal_density_method     'not measured'
_exptl_crystal_F_000     680
_exptl_absorpt_coefficient_mu     0.430
_exptl_absorpt_correction_type     multi-scan
_exptl_absorpt_process_details     '(<i>SADABS</i>; Bruker, 2009)'
_exptl_absorpt_correction_T_min     0.8528
_exptl_absorpt_correction_T_max     0.9676
_exptl_special_details
;
The crystal was placed in the cold stream of an Oxford Cryosystems
Cobra open-flow nitrogen cryostat (Cosier & Glazer, 1986) operating
at 100.0 (1) K.
;
_diffrn_ambient_temperature     100
_diffrn_radiation_type     MoK\a
_diffrn_radiation_wavelength     0.71073
_diffrn_radiation_source     'fine-focus sealed tube'
_diffrn_radiation_monochromator     graphite
_diffrn_measurement_device_type     'Bruker SMART APEXII CCD'
_diffrn_measurement_method     '\f and \w scans'
_diffrn_detector_area_resol_mean     ?
_diffrn_reflns_number     13545
_diffrn_reflns_av_R_equivalents     0.0550
_diffrn_reflns_av_sigmaI/netI     0.0684
_diffrn_reflns_theta_min     2.03
_diffrn_reflns_theta_max     30.10
_diffrn_reflns_theta_full     30.10
_diffrn_measured_fraction_theta_max     0.987
_diffrn_measured_fraction_theta_full     0.987
_diffrn_reflns_limit_h_min     -18
_diffrn_reflns_limit_h_max     18
_diffrn_reflns_limit_k_min     -6
_diffrn_reflns_limit_k_max     6
_diffrn_reflns_limit_l_min     -35
_diffrn_reflns_limit_l_max     35
_diffrn_standards_number     0
_diffrn_standards_interval_count     .
_diffrn_standards_interval_time     .
_diffrn_standards_decay_%     ?
_refine_special_details
;
 Refinement of F^2^ against ALL reflections.  The weighted R-factor wR and
 goodness of fit S are based on F^2^, conventional R-factors R are based
 on F, with F set to zero for negative F^2^. The threshold expression of
 F^2^ > 2sigma(F^2^) is used only for calculating R-factors(gt) etc. and is
 not relevant to the choice of reflections for refinement.  R-factors based
 on F^2^ are statistically about twice as large as those based on F, and R-
 factors based on ALL data will be even larger.
;
_reflns_number_total     4397
_reflns_number_gt     3245
_reflns_threshold_expression     I>2\s(I)
_refine_ls_structure_factor_coef     Fsqd
_refine_ls_matrix_type     full
_refine_ls_R_factor_all     0.0989
_refine_ls_R_factor_gt     0.0682
_refine_ls_wR_factor_gt     0.1535
_refine_ls_wR_factor_ref     0.1681
_refine_ls_goodness_of_fit_ref     1.081
_refine_ls_restrained_S_all     1.081
_refine_ls_number_reflns     4397
_refine_ls_number_parameters     203
_refine_ls_number_restraints     0
_refine_ls_hydrogen_treatment     mixed
_refine_ls_weighting_scheme     calc
_refine_ls_weighting_details
         'calc w=1/[\s^2^(Fo^2^)+(0.0606P)^2^+3.3590P] where P=(Fo^2^+2Fc^2^)/3'
_atom_sites_solution_hydrogens     geom
_atom_sites_solution_primary     direct
_atom_sites_solution_secondary     difmap
_refine_ls_shift/su_max     0.001
_refine_ls_shift/su_mean     0.001
_refine_diff_density_max     0.531
_refine_diff_density_min     -0.562
_refine_ls_extinction_method     none
_refine_ls_extinction_coef     ?
loop_
    _atom_type_symbol
    _atom_type_description
    _atom_type_scat_dispersion_real
    _atom_type_scat_dispersion_imag
    _atom_type_scat_source
    'C' 'C' 0.0033 0.0016
                         'International Tables Vol C Tables 4.2.6.8 and 6.1.1.4'
    'H' 'H' 0.0000 0.0000
                         'International Tables Vol C Tables 4.2.6.8 and 6.1.1.4'
    'N' 'N' 0.0061 0.0033
                         'International Tables Vol C Tables 4.2.6.8 and 6.1.1.4'
    'O' 'O' 0.0106 0.0060
                         'International Tables Vol C Tables 4.2.6.8 and 6.1.1.4'
    'Cl' 'Cl' 0.1484 0.1585
                         'International Tables Vol C Tables 4.2.6.8 and 6.1.1.4'
_computing_data_collection     'APEX2 (Bruker, 2009)'
_computing_cell_refinement     'SAINT (Bruker, 2009)'
_computing_data_reduction     'SAINT (Bruker, 2009)'
_computing_structure_solution     'SHELXTL (Sheldrick, 2008)'
_computing_structure_refinement     'SHELXTL (Sheldrick, 2008)'
_computing_molecular_graphics     'SHELXTL (Sheldrick, 2008)'
_computing_publication_material
                             'SHELXTL (Sheldrick, 2008) and PLATON (Spek, 2009)'
loop_
    _atom_site_type_symbol
    _atom_site_label
    _atom_site_fract_x
    _atom_site_fract_y
    _atom_site_fract_z
    _atom_site_U_iso_or_equiv
    _atom_site_adp_type
    _atom_site_calc_flag
    _atom_site_refinement_flags
    _atom_site_occupancy
    _atom_site_symmetry_multiplicity
    _atom_site_disorder_assembly
    _atom_site_disorder_group
    Cl Cl1 0.46301(6) 0.58083(17) 1.15354(3) 0.02081(18) Uani d . 1 1 . .
    Cl Cl2 0.13465(6) -0.0073(2) 1.03531(3) 0.0258(2) Uani d . 1 1 . .
    O O1 0.36215(16) -0.0699(5) 1.02088(9) 0.0167(4) Uani d . 1 1 . .
    N N1 0.32626(19) 0.3664(5) 1.04970(10) 0.0128(5) Uani d . 1 1 . .
    C C1 0.3584(2) 0.3527(7) 1.15041(12) 0.0160(6) Uani d . 1 1 . .
    C C2 0.3352(2) 0.2594(8) 1.19925(13) 0.0221(7) Uani d . 1 1 . .
    H H2A 0.3758 0.3204 1.2339 0.026 Uiso calc R 1 1 . .
    C C3 0.2519(3) 0.0759(8) 1.19680(14) 0.0247(7) Uani d . 1 1 . .
    H H3A 0.2357 0.0096 1.2299 0.030 Uiso calc R 1 1 . .
    C C4 0.1922(3) -0.0109(7) 1.14604(14) 0.0234(7) Uani d . 1 1 . .
    H H4A 0.1355 -0.1375 1.1444 0.028 Uiso calc R 1 1 . .
    C C5 0.2158(2) 0.0887(7) 1.09772(13) 0.0186(6) Uani d . 1 1 . .
    C C6 0.3005(2) 0.2685(6) 1.09881(11) 0.0136(5) Uani d . 1 1 . .
    C C7 0.3562(2) 0.1873(6) 1.01372(11) 0.0123(5) Uani d . 1 1 . .
    C C8 0.3845(2) 0.3240(6) 0.96339(11) 0.0125(5) Uani d . 1 1 . .
    H H8A 0.3733 0.5311 0.9645 0.015 Uiso calc R 1 1 . .
    H H8B 0.4592 0.2910 0.9649 0.015 Uiso calc R 1 1 . .
    C C9 0.3199(2) 0.2055(6) 0.90964(11) 0.0128(5) Uani d . 1 1 . .
    C C10 0.3612(2) 0.0027(7) 0.88140(12) 0.0156(6) Uani d . 1 1 . .
    H H10A 0.4293 -0.0667 0.8965 0.019 Uiso calc R 1 1 . .
    C C11 0.3044(2) -0.1058(7) 0.83020(12) 0.0183(6) Uani d . 1 1 . .
    H H11A 0.3343 -0.2474 0.8114 0.022 Uiso calc R 1 1 . .
    C C12 0.2067(2) -0.0057(7) 0.80799(12) 0.0177(6) Uani d . 1 1 . .
    H H12A 0.1691 -0.0769 0.7735 0.021 Uiso calc R 1 1 . .
    C C13 0.1607(2) 0.2029(6) 0.83576(12) 0.0151(6) Uani d . 1 1 . .
    C C14 0.0590(2) 0.3104(7) 0.81287(12) 0.0189(6) Uani d . 1 1 . .
    H H14A 0.0213 0.2416 0.7782 0.023 Uiso calc R 1 1 . .
    C C15 0.0150(2) 0.5103(8) 0.83999(13) 0.0213(6) Uani d . 1 1 . .
    H H15A -0.0527 0.5800 0.8240 0.026 Uiso calc R 1 1 . .
    C C16 0.0700(2) 0.6148(7) 0.89197(13) 0.0199(6) Uani d . 1 1 . .
    H H16A 0.0387 0.7521 0.9110 0.024 Uiso calc R 1 1 . .
    C C17 0.1686(2) 0.5172(7) 0.91479(12) 0.0171(6) Uani d . 1 1 . .
    H H17A 0.2052 0.5902 0.9494 0.021 Uiso calc R 1 1 . .
    C C18 0.2165(2) 0.3100(6) 0.88767(12) 0.0140(5) Uani d . 1 1 . .
    H H1N1 0.332(3) 0.543(8) 1.0462(14) 0.014(9) Uiso d . 1 1 . .
loop_
    _atom_site_aniso_label
    _atom_site_aniso_U_11
    _atom_site_aniso_U_22
    _atom_site_aniso_U_33
    _atom_site_aniso_U_12
    _atom_site_aniso_U_13
    _atom_site_aniso_U_23
    Cl1 0.0224(3) 0.0174(4) 0.0219(4) -0.0038(3) 0.0033(3) -0.0046(3)
    Cl2 0.0198(3) 0.0294(5) 0.0285(4) -0.0066(3) 0.0058(3) -0.0084(3)
    O1 0.0234(10) 0.0077(10) 0.0203(10) 0.0022(8) 0.0077(8) -0.0007(8)
    N1 0.0208(11) 0.0034(12) 0.0152(11) 0.0017(9) 0.0057(9) 0.0020(9)
    C1 0.0189(13) 0.0116(14) 0.0176(13) 0.0024(11) 0.0045(10) 0.0000(11)
    C2 0.0277(15) 0.0230(18) 0.0161(14) 0.0069(14) 0.0062(11) 0.0013(13)
    C3 0.0322(16) 0.0236(18) 0.0224(15) 0.0066(15) 0.0148(13) 0.0064(14)
    C4 0.0271(15) 0.0159(16) 0.0317(17) 0.0004(13) 0.0163(13) 0.0055(14)
    C5 0.0205(13) 0.0154(15) 0.0211(14) 0.0029(12) 0.0070(11) -0.0011(12)
    C6 0.0196(13) 0.0059(13) 0.0170(13) 0.0030(11) 0.0077(10) 0.0021(10)
    C7 0.0132(11) 0.0091(13) 0.0142(12) 0.0003(10) 0.0021(9) -0.0017(11)
    C8 0.0161(12) 0.0068(12) 0.0148(12) -0.0002(10) 0.0041(10) -0.0002(10)
    C9 0.0161(12) 0.0091(13) 0.0139(12) -0.0023(11) 0.0051(10) 0.0015(11)
    C10 0.0182(12) 0.0120(14) 0.0172(13) -0.0008(12) 0.0052(10) 0.0002(11)
    C11 0.0257(14) 0.0131(15) 0.0174(13) 0.0008(12) 0.0075(11) -0.0030(12)
    C12 0.0238(14) 0.0140(14) 0.0146(13) -0.0025(12) 0.0032(10) -0.0021(12)
    C13 0.0192(13) 0.0108(14) 0.0154(13) -0.0045(11) 0.0042(10) 0.0009(11)
    C14 0.0200(13) 0.0174(16) 0.0175(14) -0.0017(12) 0.0004(11) 0.0010(12)
    C15 0.0151(12) 0.0230(17) 0.0248(15) 0.0009(12) 0.0029(11) 0.0031(13)
    C16 0.0220(14) 0.0157(16) 0.0231(15) 0.0017(12) 0.0075(11) -0.0010(12)
    C17 0.0208(13) 0.0136(14) 0.0175(13) 0.0006(12) 0.0054(10) -0.0002(12)
    C18 0.0164(12) 0.0098(13) 0.0164(13) -0.0009(11) 0.0053(10) 0.0006(11)
_geom_special_details
;
 All esds (except the esd in the dihedral angle between two l.s. planes)
 are estimated using the full covariance matrix.  The cell esds are taken
 into account individually in the estimation of esds in distances, angles
 and torsion angles; correlations between esds in cell parameters are only
 used when they are defined by crystal symmetry.  An approximate (isotropic)
 treatment of cell esds is used for estimating esds involving l.s. planes.
;
loop_
    _geom_bond_atom_site_label_1
    _geom_bond_atom_site_label_2
    _geom_bond_site_symmetry_2
    _geom_bond_distance
    _geom_bond_publ_flag
    Cl1 C1 . 1.738(3) ?
    Cl2 C5 . 1.734(3) ?
    O1 C7 . 1.227(4) ?
    N1 C7 . 1.354(4) ?
    N1 C6 . 1.418(4) ?
    N1 H1N1 . 0.85(4) ?
    C1 C2 . 1.390(4) ?
    C1 C6 . 1.394(4) ?
    C2 C3 . 1.390(5) ?
    C2 H2A . 0.9500 ?
    C3 C4 . 1.390(5) ?
    C3 H3A . 0.9500 ?
    C4 C5 . 1.390(4) ?
    C4 H4A . 0.9500 ?
    C5 C6 . 1.398(4) ?
    C7 C8 . 1.528(4) ?
    C8 C9 . 1.520(4) ?
    C8 H8A . 0.9900 ?
    C8 H8B . 0.9900 ?
    C9 C10 . 1.371(4) ?
    C9 C18 . 1.436(4) ?
    C10 C11 . 1.418(4) ?
    C10 H10A . 0.9500 ?
    C11 C12 . 1.367(4) ?
    C11 H11A . 0.9500 ?
    C12 C13 . 1.416(4) ?
    C12 H12A . 0.9500 ?
    C13 C18 . 1.426(4) ?
    C13 C14 . 1.426(4) ?
    C14 C15 . 1.364(5) ?
    C14 H14A . 0.9500 ?
    C15 C16 . 1.420(4) ?
    C15 H15A . 0.9500 ?
    C16 C17 . 1.375(4) ?
    C16 H16A . 0.9500 ?
    C17 C18 . 1.416(4) ?
    C17 H17A . 0.9500 ?
loop_
    _geom_angle_atom_site_label_1
    _geom_angle_atom_site_label_2
    _geom_angle_atom_site_label_3
    _geom_angle_site_symmetry_1
    _geom_angle_site_symmetry_3
    _geom_angle
    _geom_angle_publ_flag
    C7 N1 C6 . . 122.0(3) ?
    C7 N1 H1N1 . . 120(2) ?
    C6 N1 H1N1 . . 117(2) ?
    C2 C1 C6 . . 122.1(3) ?
    C2 C1 Cl1 . . 119.1(2) ?
    C6 C1 Cl1 . . 118.8(2) ?
    C3 C2 C1 . . 119.2(3) ?
    C3 C2 H2A . . 120.4 ?
    C1 C2 H2A . . 120.4 ?
    C4 C3 C2 . . 120.2(3) ?
    C4 C3 H3A . . 119.9 ?
    C2 C3 H3A . . 119.9 ?
    C3 C4 C5 . . 119.6(3) ?
    C3 C4 H4A . . 120.2 ?
    C5 C4 H4A . . 120.2 ?
    C4 C5 C6 . . 121.6(3) ?
    C4 C5 Cl2 . . 118.1(3) ?
    C6 C5 Cl2 . . 120.3(2) ?
    C1 C6 C5 . . 117.3(3) ?
    C1 C6 N1 . . 120.8(3) ?
    C5 C6 N1 . . 121.9(3) ?
    O1 C7 N1 . . 122.7(3) ?
    O1 C7 C8 . . 121.2(3) ?
    N1 C7 C8 . . 116.1(3) ?
    C9 C8 C7 . . 111.9(2) ?
    C9 C8 H8A . . 109.2 ?
    C7 C8 H8A . . 109.2 ?
    C9 C8 H8B . . 109.2 ?
    C7 C8 H8B . . 109.2 ?
    H8A C8 H8B . . 107.9 ?
    C10 C9 C18 . . 119.9(3) ?
    C10 C9 C8 . . 119.9(3) ?
    C18 C9 C8 . . 120.2(2) ?
    C9 C10 C11 . . 121.5(3) ?
    C9 C10 H10A . . 119.3 ?
    C11 C10 H10A . . 119.3 ?
    C12 C11 C10 . . 119.7(3) ?
    C12 C11 H11A . . 120.2 ?
    C10 C11 H11A . . 120.2 ?
    C11 C12 C13 . . 120.8(3) ?
    C11 C12 H12A . . 119.6 ?
    C13 C12 H12A . . 119.6 ?
    C12 C13 C18 . . 119.9(3) ?
    C12 C13 C14 . . 121.4(3) ?
    C18 C13 C14 . . 118.7(3) ?
    C15 C14 C13 . . 121.1(3) ?
    C15 C14 H14A . . 119.5 ?
    C13 C14 H14A . . 119.5 ?
    C14 C15 C16 . . 120.3(3) ?
    C14 C15 H15A . . 119.9 ?
    C16 C15 H15A . . 119.9 ?
    C17 C16 C15 . . 120.0(3) ?
    C17 C16 H16A . . 120.0 ?
    C15 C16 H16A . . 120.0 ?
    C16 C17 C18 . . 121.1(3) ?
    C16 C17 H17A . . 119.4 ?
    C18 C17 H17A . . 119.4 ?
    C17 C18 C13 . . 118.8(3) ?
    C17 C18 C9 . . 122.9(3) ?
    C13 C18 C9 . . 118.2(3) ?
loop_
    _geom_torsion_atom_site_label_1
    _geom_torsion_atom_site_label_2
    _geom_torsion_atom_site_label_3
    _geom_torsion_atom_site_label_4
    _geom_torsion_site_symmetry_1
    _geom_torsion_site_symmetry_2
    _geom_torsion_site_symmetry_3
    _geom_torsion_site_symmetry_4
    _geom_torsion
    _geom_torsion_publ_flag
    C6 C1 C2 C3 . . . . 0.1(5) ?
    Cl1 C1 C2 C3 . . . . -179.7(3) ?
    C1 C2 C3 C4 . . . . -0.5(5) ?
    C2 C3 C4 C5 . . . . -0.5(5) ?
    C3 C4 C5 C6 . . . . 1.9(5) ?
    C3 C4 C5 Cl2 . . . . -176.1(3) ?
    C2 C1 C6 C5 . . . . 1.2(4) ?
    Cl1 C1 C6 C5 . . . . -178.9(2) ?
    C2 C1 C6 N1 . . . . -179.8(3) ?
    Cl1 C1 C6 N1 . . . . 0.1(4) ?
    C4 C5 C6 C1 . . . . -2.3(4) ?
    Cl2 C5 C6 C1 . . . . 175.8(2) ?
    C4 C5 C6 N1 . . . . 178.7(3) ?
    Cl2 C5 C6 N1 . . . . -3.2(4) ?
    C7 N1 C6 C1 . . . . 117.3(3) ?
    C7 N1 C6 C5 . . . . -63.7(4) ?
    C6 N1 C7 O1 . . . . 0.6(4) ?
    C6 N1 C7 C8 . . . . -178.3(2) ?
    O1 C7 C8 C9 . . . . 57.7(3) ?
    N1 C7 C8 C9 . . . . -123.3(3) ?
    C7 C8 C9 C10 . . . . -99.9(3) ?
    C7 C8 C9 C18 . . . . 81.5(3) ?
    C18 C9 C10 C11 . . . . 0.7(4) ?
    C8 C9 C10 C11 . . . . -177.9(3) ?
    C9 C10 C11 C12 . . . . 0.5(5) ?
    C10 C11 C12 C13 . . . . -0.8(5) ?
    C11 C12 C13 C18 . . . . -0.2(5) ?
    C11 C12 C13 C14 . . . . 179.6(3) ?
    C12 C13 C14 C15 . . . . 179.7(3) ?
    C18 C13 C14 C15 . . . . -0.5(5) ?
    C13 C14 C15 C16 . . . . -0.2(5) ?
    C14 C15 C16 C17 . . . . 0.9(5) ?
    C15 C16 C17 C18 . . . . -0.8(5) ?
    C16 C17 C18 C13 . . . . 0.1(5) ?
    C16 C17 C18 C9 . . . . 179.0(3) ?
    C12 C13 C18 C17 . . . . -179.6(3) ?
    C14 C13 C18 C17 . . . . 0.5(4) ?
    C12 C13 C18 C9 . . . . 1.4(4) ?
    C14 C13 C18 C9 . . . . -178.4(3) ?
    C10 C9 C18 C17 . . . . 179.4(3) ?
    C8 C9 C18 C17 . . . . -2.0(4) ?
    C10 C9 C18 C13 . . . . -1.7(4) ?
    C8 C9 C18 C13 . . . . 176.9(3) ?
loop_
    _geom_hbond_atom_site_label_D
    _geom_hbond_atom_site_label_H
    _geom_hbond_atom_site_label_A
    _geom_hbond_site_symmetry_A
    _geom_hbond_distance_DH
    _geom_hbond_distance_HA
    _geom_hbond_distance_DA
    _geom_hbond_angle_DHA
    _geom_hbond_publ_flag
    N1 H1N1 O1 1_565 0.84(4) 2.00(4) 2.823(3) 165(3) yes
    C8 H8A O1 1_565 0.99 2.37 3.242(4) 146 yes
    C8 H8B O1 3_657 0.99 2.53 3.488(4) 163 yes
_iucr_refine_instructions_details
;
TITL bks73_0m               R =  New: P21/c
CELL  0.71073    6.8462   24.7903    8.3719    90.000   125.249    90.000
ZERR  4           0.0001    0.0005    0.0001     0.000     0.001     0.000
LATT   1
SYMM             - X ,    0.50000 + Y ,    0.50000 - Z
SFAC  C  H  F  N  O
UNIT    52   36   8  12   4
L.S. 10
FMAP 2 1 60
SIZE 0.676 0.261 0.103
PLAN -20
ACTA
BOND $H
EQIV $1 x,3/2-y,1/2+z
HTAB N2 O1_$1
CONF
OMIT 0 2 0
WGHT      0.0562      0.3643
FVAR       0.45168
F1    3    0.414867    0.824294   -0.463317    11.00000    0.02931    0.01571 =
         0.01642   -0.00339    0.00910    0.00100
F2    3    0.743975    0.946472    0.062787    11.00000    0.03076    0.01883 =
         0.01558   -0.00431    0.00894    0.00069
O1    5    0.882402    0.692930   -0.107478    11.00000    0.02637    0.01626 =
         0.01337   -0.00038    0.01259    0.00142
N1    4    1.263016    0.603726    0.545923    11.00000    0.02263    0.02166 =
         0.01763    0.00521    0.01133    0.00373
N2    4    0.858671    0.758365    0.072638    11.00000    0.02106    0.01419 =
         0.01166    0.00248    0.00998    0.00415
N3    4    0.739163    0.792851   -0.086111    11.00000    0.01823    0.01426 =
         0.01351    0.00289    0.00975    0.00271
C1    1    1.201461    0.693396    0.413794    11.00000    0.01652    0.01598 =
         0.01388   -0.00034    0.00856    0.00041
AFIX  43
H1A   2    1.236485    0.730017    0.436165    11.00000   -1.20000
AFIX   0
C2    1    1.306949    0.656900    0.568037    11.00000    0.01831    0.02259 =
         0.01327    0.00129    0.00767    0.00225
AFIX  43
H2A   2    1.414302    0.670129    0.693973    11.00000   -1.20000
AFIX   0
C3    1    1.110634    0.585537    0.362842    11.00000    0.02216    0.01541 =
         0.02041    0.00373    0.01279    0.00207
AFIX  43
H3A   2    1.078663    0.548736    0.344774    11.00000   -1.20000
AFIX   0
C4    1    0.997786    0.618412    0.198677    11.00000    0.01750    0.01457 =
         0.01584    0.00031    0.00996    0.00032
AFIX  43
H4A   2    0.895125    0.603886    0.074138    11.00000   -1.20000
AFIX   0
C5    1    1.041816    0.673683    0.224714    11.00000    0.01542    0.01349 =
         0.01299    0.00107    0.00932    0.00137
C6    1    0.920102    0.709055    0.047401    11.00000    0.01537    0.01362 =
         0.01272    0.00042    0.00853    0.00010
C7    1    0.711959    0.840687   -0.042256    11.00000    0.01615    0.01486 =
         0.01310    0.00092    0.00861    0.00100
AFIX  43
H7A   2    0.776710    0.848892    0.087701    11.00000   -1.20000
AFIX   0
C8    1    0.582321    0.882470   -0.190695    11.00000    0.01547    0.01238 =
         0.01379    0.00052    0.00927    0.00066
C9    1    0.433870    0.874430   -0.393055    11.00000    0.01802    0.01386 =
         0.01493   -0.00094    0.00962   -0.00011
C10   1    0.304925    0.915121   -0.526002    11.00000    0.02252    0.01995 =
         0.01428    0.00325    0.00924    0.00254
AFIX  43
H10A  2    0.206303    0.907885   -0.659399    11.00000   -1.20000
AFIX   0
C11   1    0.325611    0.967196   -0.456223    11.00000    0.02686    0.01683 =
         0.02098    0.00614    0.01346    0.00479
AFIX  43
H11A  2    0.238230    0.994958   -0.544114    11.00000   -1.20000
AFIX   0
C12   1    0.474721    0.978452   -0.257286    11.00000    0.02662    0.01351 =
         0.02244    0.00154    0.01458    0.00195
AFIX  43
H12A  2    0.491444    1.013411   -0.210668    11.00000   -1.20000
AFIX   0
C13   1    0.596960    0.936000   -0.131478    11.00000    0.01918    0.01456 =
         0.01499   -0.00115    0.00988   -0.00027
H1N2  2    0.869657    0.766673    0.180227    11.00000    0.03429
HKLF 4 1 -1.0000  0.0000  0.0000  0.0000 -1.0000  0.0000  1.0000  0.0000  1.0000
REM  bks73_0m               R =  New: P21/c
REM R1 =  0.0445 for   3819 Fo > 4sig(Fo)  and  0.0551 for all   4531 data
REM    176 parameters refined using      0 restraints
END
WGHT      0.0562      0.3643
REM Highest difference peak  0.500,  deepest hole -0.234,  1-sigma level  0.058
Q1    1   0.5097  0.8796 -0.2971  11.00000  0.05    0.50
Q2    1   0.3175  0.9403 -0.4810  11.00000  0.05    0.43
Q3    1   1.2620  0.6786  0.5004  11.00000  0.05    0.42
Q4    1   0.5464  0.9579 -0.1960  11.00000  0.05    0.41
Q5    1   1.0414  0.6427  0.2154  11.00000  0.05    0.41
Q6    1   1.0575  0.6012  0.2808  11.00000  0.05    0.41
Q7    1   0.3936  0.8992 -0.4586  11.00000  0.05    0.39
Q8    1   1.1271  0.6816  0.3189  11.00000  0.05    0.39
Q9    1   0.3944  0.9755 -0.3592  11.00000  0.05    0.37
Q10   1   0.5882  0.9023 -0.1465  11.00000  0.05    0.36
Q11   1   0.9953  0.6935  0.1448  11.00000  0.05    0.35
Q12   1   0.6427  0.8602 -0.1172  11.00000  0.05    0.32
Q13   1   0.9082  0.7382  0.0558  11.00000  0.05    0.32
Q14   1   0.7204  0.8185 -0.0615  11.00000  0.05    0.32
Q15   1   0.8829  0.6989 -0.0375  11.00000  0.05    0.31
Q16   1   1.1801  0.5979  0.4444  11.00000  0.05    0.27
Q17   1   0.6979  0.7837 -0.1821  11.00000  0.05    0.26
Q18   1   1.2846  0.6251  0.5583  11.00000  0.05    0.23
Q19   1   0.8006  0.7764  0.0010  11.00000  0.05    0.21
Q20   1   0.8487  0.7150 -0.1635  11.00000  0.05    0.19
;
