# Supplementary material for: N-(2,6-Dichloro­phen­yl)-2-(naphthalen-1-yl)acetamide
Source: Acta Crystallogr Sect E Struct Rep Online. 2012 Apr 13;68(Pt 5):o1385. doi: 10.1107/S1600536812014869 (PMC3344513; doi:10.1107/S1600536812014869)
Supplement: Supplementary file 2 [file e-68-o1385-Isup2.hkl]

# 
# h,k,l, Fc-squared, Fo-squared, sigma(Fo-squared) and status flag 
# 
data_I
_shelx_title ' bks70_0m in P2(1)/c' 
_shelx_refln_list_code          4 
_shelx_F_calc_maximum      214.36 
_exptl_crystal_F_000       680.00 
_reflns_d_resolution_high  0.7086 
 
loop_ 
 _symmetry_equiv_pos_as_xyz 
 'x, y, z' 
 '-x, y+1/2, -z+1/2' 
 '-x, -y, -z' 
 'x, -y-1/2, z-1/2' 
 
_cell_length_a    13.1918 
_cell_length_b     4.7199 
_cell_length_c    24.8778 
_cell_angle_alpha  90.000 
_cell_angle_beta  103.127 
_cell_angle_gamma  90.000 
 
_shelx_F_squared_multiplier     1.000 
 
loop_ 
 _refln_index_h 
 _refln_index_k 
 _refln_index_l 
 _refln_F_squared_calc 
 _refln_F_squared_meas 
 _refln_F_squared_sigma 
 _refln_observed_status 
   2   0   0    10341.30     9838.76    170.18 o 
   3   0   0      997.40     1020.74     19.55 o 
   4   0   0     5503.46     5500.82     99.70 o 
   5   0   0       21.65      121.73     32.70 o 
   6   0   0    10026.19    10190.50    195.66 o 
   7   0   0     1549.85     1725.56     38.60 o 
   8   0   0        5.28       38.38      9.71 o 
   9   0   0      980.91      963.93     30.65 o 
  10   0   0     1939.97     1911.44     46.68 o 
  11   0   0        1.59        3.30     11.13 o 
  12   0   0     1747.31     1779.20     78.39 o 
  13   0   0      976.29      896.24     41.68 o 
  14   0   0      161.93      126.16     21.44 o 
  15   0   0      605.95      621.44     36.83 o 
  16   0   0        5.62       23.04     26.08 o 
  17   0   0       52.02       84.44     29.92 o 
  18   0   0      286.43      307.15     29.48 o 
   1   1   0    14290.40    14425.99    294.61 o 
   2   1   0     2521.72     2358.58     44.98 o 
   3   1   0      706.62      728.62     23.10 o 
   4   1   0     2260.69     2306.04     34.45 o 
   5   1   0     2297.81     2493.47     37.77 o 
   6   1   0     1634.51     1937.75     26.33 o 
   7   1   0       21.17       35.30      5.24 o 
   8   1   0       20.54       40.10      6.24 o 
   9   1   0       62.75       63.65      7.09 o 
  10   1   0      372.95      373.71     15.19 o 
  11   1   0       99.19      108.71     11.23 o 
  12   1   0       49.68       46.90      9.50 o 
  13   1   0        0.85        9.15      9.29 o 
  14   1   0        0.00       14.01      9.64 o 
  15   1   0        2.67       13.50     11.19 o 
  16   1   0       17.40       17.42     14.09 o 
  17   1   0       15.90       26.68     14.65 o 
   0   2   0     5225.72     5828.19    186.01 o 
   1   2   0      757.64      753.18     25.01 o 
   2   2   0       94.68      146.02     14.50 o 
   3   2   0     7158.19     7079.00    126.79 o 
   4   2   0       35.46        4.24     10.25 o 
   5   2   0      553.46      608.05     23.71 o 
   6   2   0      171.45      166.97     14.69 o 
   7   2   0      331.78      321.89     16.00 o 
   8   2   0     1267.71     1219.21     30.60 o 
   9   2   0      152.32      136.24     12.27 o 
  10   2   0      199.56      223.26     17.31 o 
  11   2   0      128.53      106.42     17.05 o 
  12   2   0      675.43      641.89     23.92 o 
  13   2   0        3.69        8.51     11.76 o 
  14   2   0       62.02       58.95     14.34 o 
  15   2   0      378.20      361.49     28.73 o 
  16   2   0       24.74       35.60     51.67 o 
  17   2   0        8.89       -0.74     49.32 o 
   1   3   0     2269.35     2255.40     54.89 o 
   2   3   0      687.56      752.64     38.26 o 
   3   3   0     1576.55     1552.76     50.15 o 
   4   3   0        7.68        5.22     11.48 o 
   5   3   0        1.33       -6.13     13.98 o 
   6   3   0      809.77      753.18     37.91 o 
   7   3   0     2276.89     2070.97     48.94 o 
   8   3   0      236.08      244.87     21.24 o 
   9   3   0      169.40      244.60     23.29 o 
  10   3   0      519.86      495.61     29.30 o 
  11   3   0       59.13      117.72     22.60 o 
  12   3   0      218.39      258.84     33.23 o 
  13   3   0       44.85       -8.90     63.65 o 
  14   3   0      126.73      147.97     51.18 o 
  15   3   0        0.01       22.56     42.58 o 
  16   3   0        6.61      -32.45     54.10 o 
   0   4   0      535.06      652.63     39.94 o 
   1   4   0     1134.05      946.62     32.71 o 
   2   4   0      340.13      331.73     21.26 o 
   3   4   0      420.54      400.07     27.64 o 
   4   4   0      404.83      403.24     37.96 o 
   5   4   0      118.88      150.38     24.04 o 
   6   4   0      606.66      639.28     38.63 o 
   7   4   0      491.46      472.27     63.47 o 
   8   4   0      215.57      203.05     30.98 o 
   9   4   0        1.50        6.29     13.75 o 
  10   4   0       25.65       48.49     17.71 o 
  11   4   0      163.23      277.72     26.42 o 
  12   4   0       14.83       56.44     38.87 o 
  13   4   0       90.83      104.82     45.44 o 
  14   4   0      139.67      134.79     47.72 o 
   1   5   0      229.05      190.61     21.55 o 
   2   5   0      180.11      167.29     19.88 o 
   3   5   0      396.94      382.91     24.35 o 
   4   5   0      194.79      251.65     24.73 o 
   5   5   0      128.63      177.36     39.10 o 
   6   5   0       69.03      153.90     43.40 o 
   7   5   0      117.33      134.58     47.94 o 
   8   5   0      140.82      122.40     46.45 o 
   9   5   0      458.48      496.59     30.25 o 
  10   5   0      137.07      259.48     74.75 o 
  11   5   0        8.55       40.70     40.16 o 
   0   6   0       72.80      107.82     55.07 o 
   1   6   0      569.38      614.93     46.85 o 
   2   6   0      120.31      218.22     57.72 o 
   3   6   0        0.83       23.24     40.35 o 
   4   6   0      742.37      762.36    138.11 o 
   5   6   0      448.22      482.88     96.62 o 
   6   6   0       95.12      124.51     40.77 o 
 -18   1   1      289.31      299.27     46.71 o 
 -17   1   1       30.84       22.95     14.77 o 
 -16   1   1      302.77      269.86     25.29 o 
 -15   1   1       20.50       16.64     13.13 o 
 -14   1   1      732.47      752.35     29.88 o 
 -13   1   1      263.03      316.48     20.53 o 
 -12   1   1      305.54      299.94     23.76 o 
 -11   1   1     1247.13     1169.59     27.90 o 
 -10   1   1       47.74       45.39      7.27 o 
  -9   1   1        1.31        2.25      5.20 o 
  -8   1   1     5951.17     5723.08     68.40 o 
  -7   1   1      581.58      864.93     17.02 o 
  -6   1   1     1914.44     2150.24     31.14 o 
  -5   1   1       22.87       50.22      5.66 o 
  -4   1   1     3618.89     3738.90     52.36 o 
  -3   1   1     2310.60     2225.73     42.88 o 
  -2   1   1      194.43      233.64     16.86 o 
  -1   1   1     1143.62     1940.12     67.96 o 
   0   1   1     1752.81     1790.15     36.25 o 
   1   1   1      662.84      549.04     22.44 o 
   2   1   1    23711.23    23624.97    392.44 o 
   3   1   1        3.05        2.82      4.12 o 
   4   1   1     5321.83     5183.47     64.55 o 
   5   1   1        7.54        5.60      4.05 o 
   6   1   1      561.39      547.06     14.41 o 
   7   1   1     1896.36     1734.62     27.10 o 
   8   1   1      112.11      106.67      7.10 o 
   9   1   1      213.59      256.30     10.68 o 
  10   1   1      591.27      594.60     20.32 o 
  11   1   1      140.49      151.39     11.98 o 
  12   1   1      543.52      550.19     19.62 o 
  13   1   1      455.63      409.00     37.96 o 
  14   1   1     1173.04     1089.96     94.70 o 
  15   1   1        0.52       11.95      7.87 o 
  16   1   1       84.73       96.86     17.59 o 
  17   1   1      218.67      193.72     30.54 o 
 -17   2   1       84.99       59.00     53.31 o 
 -16   2   1       55.19       63.75     52.59 o 
 -15   2   1       62.62       43.52     15.84 o 
 -14   2   1      114.34       92.97     27.63 o 
 -13   2   1       77.55       88.27     12.57 o 
 -12   2   1      473.59      494.95     20.69 o 
 -11   2   1       30.51       45.28     14.86 o 
 -10   2   1       44.30       36.15     22.55 o 
  -9   2   1       51.77       45.28     10.72 o 
  -8   2   1       42.07       45.66     10.20 o 
  -7   2   1       83.88       83.23     10.28 o 
  -6   2   1        0.07        3.08      7.13 o 
  -5   2   1     2196.45     2062.49     57.28 o 
  -4   2   1     5606.32     5891.68    133.37 o 
  -3   2   1     1003.87     1019.59     29.07 o 
  -2   2   1      527.99      639.59     23.12 o 
  -1   2   1       77.51       98.08     14.38 o 
   0   2   1      888.65      794.54     25.81 o 
   1   2   1     2161.99     2062.24     45.68 o 
   2   2   1     1858.92     1880.56     42.08 o 
   3   2   1      873.42      840.56     25.32 o 
   4   2   1      411.21      397.22     22.51 o 
   5   2   1     1150.07     1213.39     35.56 o 
   6   2   1     1293.69     1275.02     28.41 o 
   7   2   1      250.00      254.38     14.81 o 
   8   2   1      344.83      458.97     23.56 o 
   9   2   1      221.90      211.66     13.88 o 
  10   2   1      154.58      169.56     17.15 o 
  11   2   1        1.75        5.61     10.40 o 
  12   2   1      420.24      406.89     19.89 o 
  13   2   1      354.42      345.56     23.87 o 
  14   2   1      166.29      147.19     20.40 o 
  15   2   1      115.96       90.71     19.38 o 
  16   2   1       15.01       27.66     16.92 o 
  17   2   1        0.48        9.97     48.63 o 
 -16   3   1      156.01       82.86     58.13 o 
 -15   3   1      236.42      205.12     72.84 o 
 -14   3   1      472.80      501.20     38.28 o 
 -13   3   1      185.58      162.12     53.99 o 
 -12   3   1      354.31      420.78     30.19 o 
 -11   3   1      480.20      499.80     30.57 o 
 -10   3   1        3.19        8.80     12.84 o 
  -9   3   1      155.03      217.25     21.79 o 
  -8   3   1     1142.02      998.70     38.65 o 
  -7   3   1       83.15      105.39     14.01 o 
  -6   3   1      495.70      469.86     78.32 o 
  -5   3   1      879.05      855.78     40.09 o 
  -4   3   1     1082.56      971.93     41.58 o 
  -3   3   1      185.78      161.15     17.45 o 
  -2   3   1      152.92      236.23     20.38 o 
  -1   3   1      486.16      646.99     48.61 o 
   0   3   1     2784.17     2537.93     60.20 o 
   1   3   1       73.11      100.52     12.71 o 
   2   3   1       95.56      127.38     16.10 o 
   3   3   1       56.06       53.26     12.51 o 
   4   3   1     1155.54     1046.92     39.31 o 
   5   3   1      518.13      497.39     32.03 o 
   6   3   1      165.27      196.35     22.99 o 
   7   3   1      276.81      337.18     22.33 o 
   8   3   1        4.38       37.40     18.48 o 
   9   3   1        0.05        3.14     12.96 o 
  10   3   1      137.83      189.73     20.55 o 
  11   3   1      205.55      224.01     22.03 o 
  12   3   1     1017.90      939.78     61.72 o 
  13   3   1      160.68      148.90     94.15 o 
  14   3   1       35.02       57.44     23.83 o 
  15   3   1      362.98      234.73     63.14 o 
  16   3   1      115.56       30.27     55.47 o 
 -14   4   1      184.76      230.98     55.24 o 
 -13   4   1       76.00       97.24     44.93 o 
 -12   4   1       61.62       59.97     39.81 o 
 -11   4   1       53.58      132.30     52.08 o 
 -10   4   1       21.82       53.98     17.06 o 
  -9   4   1      201.70      225.00     23.13 o 
  -8   4   1       57.93       65.54     15.52 o 
  -7   4   1       25.69       37.71     32.00 o 
  -6   4   1      186.01      185.98     26.11 o 
  -5   4   1     2236.01     1893.17     65.96 o 
  -4   4   1      751.38      687.98     75.88 o 
  -3   4   1      130.51      136.20     19.62 o 
  -2   4   1       15.25       30.29     15.19 o 
  -1   4   1      904.79      945.77     32.53 o 
   0   4   1      674.40      612.84     27.39 o 
   1   4   1      640.27      554.10     26.27 o 
   2   4   1       10.58       22.90     11.18 o 
   3   4   1      110.34      106.06     15.82 o 
   4   4   1       26.43       19.19     13.90 o 
   5   4   1      358.55      413.23     32.62 o 
   6   4   1       66.54       56.24     35.29 o 
   7   4   1      136.12      190.87     46.11 o 
   8   4   1      153.82      154.85     23.92 o 
   9   4   1       57.30       88.55     17.89 o 
  10   4   1      159.56      175.94     57.34 o 
  11   4   1      584.28      597.28     66.79 o 
  12   4   1      179.14      307.86     72.98 o 
  13   4   1      167.07      193.43     51.14 o 
  14   4   1      167.64      183.73     50.94 o 
 -11   5   1       97.23      177.72     52.87 o 
 -10   5   1      446.29      567.65     80.23 o 
  -9   5   1      287.01      331.62     25.97 o 
  -8   5   1        0.97      -17.87     33.24 o 
  -7   5   1      442.79      501.14     73.01 o 
  -6   5   1        0.07      -13.65     33.22 o 
  -5   5   1       15.66       39.02     19.74 o 
  -4   5   1      732.94      610.06     37.29 o 
  -3   5   1        0.06       35.38     15.73 o 
  -2   5   1       59.29       81.74     16.56 o 
  -1   5   1        4.35       21.52     13.08 o 
   0   5   1      442.75      384.88     27.72 o 
   1   5   1        0.59       27.93     12.64 o 
   2   5   1       65.08       88.79     17.01 o 
   3   5   1      709.44      653.97     29.49 o 
   4   5   1       77.43       64.62     21.56 o 
   5   5   1     1047.32      460.21     57.48 o 
   6   5   1      696.05      570.67     46.99 o 
   7   5   1       52.55      101.46     24.24 o 
   8   5   1       22.53       25.54     38.83 o 
   9   5   1       11.89       62.39     57.05 o 
  10   5   1      236.10      444.42     59.67 o 
  11   5   1      130.56      132.50     55.00 o 
  -7   6   1      670.06      828.08    147.90 o 
  -6   6   1       28.01       66.66     50.88 o 
  -5   6   1      173.40      320.44     96.22 o 
  -4   6   1       14.16        8.29     43.24 o 
  -3   6   1        9.08      113.93     57.90 o 
  -2   6   1      318.26      403.10     50.65 o 
  -1   6   1       13.76       93.61     22.27 o 
   0   6   1        5.15       33.58     41.50 o 
   1   6   1       13.78       69.11     38.64 o 
   2   6   1        7.52       58.60     27.83 o 
   3   6   1        3.92      -17.90     44.45 o 
   4   6   1      104.06      108.18     54.18 o 
   5   6   1       93.52       81.66     53.71 o 
 -18   0   2       23.28       41.74     18.45 o 
 -17   0   2       73.01       91.45     34.24 o 
 -16   0   2      385.85      343.68     30.31 o 
 -15   0   2       34.18       19.06     16.47 o 
 -14   0   2        5.00       23.85     15.88 o 
 -13   0   2       99.62      124.05     25.88 o 
 -12   0   2      201.13      219.58     19.15 o 
 -11   0   2       30.02       26.55     12.21 o 
 -10   0   2      104.52      127.37     14.62 o 
  -9   0   2     2099.25     1997.52     46.99 o 
  -8   0   2        7.05        8.14      7.85 o 
  -7   0   2      257.66      209.49     14.34 o 
  -6   0   2     1745.32     1720.49     32.29 o 
  -4   0   2    28718.02    28104.80    426.68 o 
  -3   0   2      272.21      281.20     17.06 o 
  -2   0   2     8134.81     8381.83    122.91 o 
  -1   0   2       97.38       94.76      5.01 o 
   1   0   2     1005.19      971.47     23.36 o 
   2   0   2      808.79      761.50     24.96 o 
   3   0   2      378.59      386.10     17.25 o 
   4   0   2     6165.26     6019.63     90.67 o 
   5   0   2      270.76      252.40     12.41 o 
   6   0   2     9164.51     8927.19    134.23 o 
   7   0   2        3.82        8.93      6.80 o 
   8   0   2     6818.46     6775.18    106.34 o 
   9   0   2     1416.31     1304.32     32.11 o 
  10   0   2       76.73       78.45     13.39 o 
  11   0   2     1196.78      473.00     42.31 o 
  12   0   2      267.33      230.79     23.99 o 
  13   0   2       28.40       35.34     16.56 o 
  14   0   2     1297.23     1245.24     48.73 o 
  15   0   2       58.24      136.72     36.21 o 
  16   0   2       12.91       10.32     31.29 o 
  17   0   2       14.98       53.12     38.58 o 
 -18   1   2       43.08       41.69     20.09 o 
 -17   1   2       19.54        8.82     13.95 o 
 -16   1   2       13.35       30.79     14.40 o 
 -15   1   2       19.63       21.92     13.18 o 
 -14   1   2       33.02       32.65     10.22 o 
 -13   1   2      223.30      215.79     17.05 o 
 -12   1   2      187.80      186.47     15.80 o 
 -11   1   2      449.44      477.22     19.30 o 
 -10   1   2       44.22       61.28      8.88 o 
  -9   1   2       76.24       76.49      8.62 o 
  -8   1   2      105.31      140.39      7.76 o 
  -7   1   2      145.39      199.53     11.65 o 
  -6   1   2      298.31      318.61     11.15 o 
  -5   1   2      207.12      261.23      9.23 o 
  -4   1   2       29.61       33.67      4.33 o 
  -3   1   2     6255.19     6283.50    109.72 o 
  -2   1   2       71.46        3.72      7.89 o 
  -1   1   2      212.15      249.17     13.31 o 
   0   1   2        1.01        0.43      3.55 o 
   1   1   2      248.31      512.23     24.20 o 
   2   1   2     7103.86     6831.02    116.81 o 
   3   1   2     3642.72     3640.20     56.32 o 
   4   1   2      153.59      192.52     11.02 o 
   5   1   2      572.87      635.41     12.80 o 
   6   1   2      182.85      174.02      8.92 o 
   7   1   2        1.59        5.77      4.14 o 
   8   1   2      124.72      151.79      9.15 o 
   9   1   2       32.89       15.96      7.67 o 
  10   1   2      215.98      218.99     13.38 o 
  11   1   2      233.51      207.31     16.21 o 
  12   1   2       26.90       31.26     10.42 o 
  13   1   2      140.34      133.13     22.70 o 
  14   1   2      307.60      340.68     33.21 o 
  15   1   2      169.46      155.15     25.21 o 
  16   1   2       79.55       99.90     17.18 o 
  17   1   2       11.74       32.22     16.79 o 
 -17   2   2       19.30       30.09     36.69 o 
 -16   2   2      370.80      276.52     59.33 o 
 -15   2   2        1.67        0.97     13.51 o 
 -14   2   2       10.48       37.01     10.41 o 
 -13   2   2      120.60      122.87     15.85 o 
 -12   2   2      642.15      631.55     31.19 o 
 -11   2   2      247.14      227.54     14.54 o 
 -10   2   2      537.46      508.65     29.06 o 
  -9   2   2       98.53       86.19     12.68 o 
  -8   2   2       56.21      102.67     12.11 o 
  -7   2   2      611.35      601.62     24.74 o 
  -6   2   2        4.98        3.73      7.10 o 
  -5   2   2        2.85       37.55     11.73 o 
  -4   2   2     9976.84     9902.73    214.01 o 
  -3   2   2       57.67       97.85     18.76 o 
  -2   2   2     1341.59     1472.65     36.32 o 
  -1   2   2     2898.76     2825.44     58.35 o 
   0   2   2      558.44      454.15     20.41 o 
   1   2   2      223.57      296.23     31.77 o 
   2   2   2     1209.38     1154.75     30.11 o 
   3   2   2      983.32      921.40     32.77 o 
   4   2   2      482.62      409.96     21.78 o 
   5   2   2     1255.25     1232.93     32.96 o 
   6   2   2     1375.65     1281.61     26.67 o 
   7   2   2      220.56      295.18     15.18 o 
   8   2   2     1032.42      951.66     24.90 o 
   9   2   2      303.94      273.18     15.65 o 
  10   2   2      648.93      613.36     26.66 o 
  11   2   2      528.03      563.04     22.11 o 
  12   2   2      417.15      400.14     20.14 o 
  13   2   2        0.06        9.36     15.41 o 
  14   2   2      683.66      673.07     36.53 o 
  15   2   2      281.88      251.68     26.87 o 
  16   2   2       61.75       74.60     19.47 o 
  17   2   2       25.85       52.31     49.89 o 
 -16   3   2        8.98      -50.57     50.57 o 
 -15   3   2       36.57        3.11     55.52 o 
 -14   3   2      306.72      299.28     35.51 o 
 -13   3   2      172.36      249.89     48.69 o 
 -12   3   2      683.79      619.63     35.56 o 
 -11   3   2      741.01      795.95     37.81 o 
 -10   3   2       30.15       38.64     17.61 o 
  -9   3   2        1.66       10.73     12.39 o 
  -8   3   2       29.75       39.61     12.13 o 
  -7   3   2     1241.95     1194.76     35.40 o 
  -6   3   2       36.13       27.29     17.72 o 
  -5   3   2        0.65        3.15     14.67 o 
  -4   3   2        1.14        1.90     19.22 o 
  -3   3   2      257.37      283.93     28.76 o 
  -2   3   2     1925.52     1958.69     50.22 o 
  -1   3   2     2556.48     2482.08     59.51 o 
   0   3   2       12.36       20.84     12.00 o 
   1   3   2     1108.55      972.99     28.70 o 
   2   3   2      876.84      712.51     39.00 o 
   3   3   2      320.79      259.16     29.04 o 
   4   3   2      149.72      144.81     19.57 o 
   5   3   2      943.04      855.87     38.13 o 
   6   3   2      686.82      688.81     36.24 o 
   7   3   2       96.27      172.99     39.68 o 
   8   3   2      112.60      119.79     17.76 o 
   9   3   2      271.55      297.86     24.04 o 
  10   3   2      335.48      365.50     26.65 o 
  11   3   2      225.99      300.62     62.43 o 
  12   3   2      133.83      148.84     44.40 o 
  13   3   2        6.67       12.69     48.86 o 
  14   3   2       87.73       89.02     34.27 o 
  15   3   2      144.44       59.85     57.45 o 
 -14   4   2       19.80       44.51     39.80 o 
 -13   4   2        6.39       40.62     36.70 o 
 -12   4   2      622.40      754.32    139.66 o 
 -11   4   2       10.73       63.01     33.02 o 
 -10   4   2       38.77       65.87     17.02 o 
  -9   4   2      676.14      593.13     32.89 o 
  -8   4   2     1008.40      918.70     38.09 o 
  -7   4   2      207.98      187.91     40.78 o 
  -6   4   2      218.87      254.62     30.83 o 
  -4   4   2        5.84        2.11     15.87 o 
  -3   4   2      704.93      602.12     34.76 o 
  -2   4   2      472.58      480.99     46.62 o 
  -1   4   2        0.97      -12.68     12.68 o 
   0   4   2       71.44       81.53     15.01 o 
   1   4   2      211.28      192.11     18.90 o 
   2   4   2      231.54      235.78     20.20 o 
   3   4   2      312.29      314.72     20.70 o 
   4   4   2      867.31      756.43     28.23 o 
   5   4   2      197.89      202.98     25.50 o 
   6   4   2      163.00      239.77     48.60 o 
   7   4   2     1455.87     1335.92     87.26 o 
   8   4   2        4.19       32.27     22.92 o 
   9   4   2      195.32      193.90     23.05 o 
  10   4   2      197.23      266.59     27.01 o 
  11   4   2       76.90      185.64     46.50 o 
  12   4   2        3.61       13.32     35.67 o 
  13   4   2       95.17      138.75     47.02 o 
  14   4   2      173.02      238.37     53.27 o 
 -12   5   2        4.19       60.68     42.83 o 
 -11   5   2      258.59      286.44     61.59 o 
 -10   5   2      206.20      289.56     65.75 o 
  -9   5   2        7.43       56.99     29.11 o 
  -8   5   2        0.49       54.41     56.33 o 
  -7   5   2        6.58       23.08     35.81 o 
  -5   5   2      124.98      142.93     26.52 o 
  -4   5   2      139.93      166.49     28.25 o 
  -3   5   2       36.27       34.76     14.57 o 
  -2   5   2      568.31      478.62     30.69 o 
  -1   5   2      839.91      725.00     31.71 o 
   0   5   2       87.94       90.01     17.44 o 
   1   5   2        5.12       35.77     13.27 o 
   2   5   2        3.94       18.39     11.82 o 
   3   5   2        2.92       26.52     14.89 o 
   4   5   2        0.61       26.48     22.51 o 
   5   5   2      719.28      659.40     44.09 o 
   6   5   2      221.64      276.21     37.88 o 
   7   5   2       74.58       90.38     43.05 o 
   8   5   2        4.04       51.18     26.33 o 
   9   5   2      112.68      192.33     34.47 o 
  10   5   2       80.55      183.04     85.72 o 
  11   5   2        0.01       23.65     42.73 o 
  -8   6   2      464.60      821.44     50.21 o 
  -7   6   2        3.35       44.90     14.64 o 
  -6   6   2        9.75      113.88     63.74 o 
  -5   6   2      684.59      650.93     46.47 o 
  -4   6   2       10.10      106.00     65.58 o 
  -3   6   2       67.26      186.01     30.31 o 
  -2   6   2      132.27      157.44     26.96 o 
  -1   6   2      446.06      491.00     53.06 o 
   0   6   2      240.85      397.42     70.89 o 
   1   6   2       83.75      106.48     28.64 o 
   2   6   2       91.14      116.82     59.26 o 
   3   6   2       13.28       52.56     48.73 o 
   4   6   2      538.31      606.24    119.04 o 
   5   6   2       35.91       31.85     49.33 o 
   6   6   2       23.38       48.36     51.83 o 
   7   6   2      560.35      941.62     61.79 o 
 -18   1   3       95.31       85.75     18.42 o 
 -17   1   3      345.51      342.86     26.07 o 
 -16   1   3        1.94       11.82     20.85 o 
 -15   1   3      859.73      923.63     35.98 o 
 -14   1   3       21.74       29.36      9.92 o 
 -13   1   3       21.86       14.14      8.97 o 
 -12   1   3     1304.63     1268.41     30.05 o 
 -11   1   3      272.55      263.13     13.50 o 
 -10   1   3     1293.67     1330.43     26.73 o 
  -9   1   3      257.78      253.85     10.92 o 
  -8   1   3     2701.29     2665.32     36.20 o 
  -7   1   3      126.04      126.28     10.75 o 
  -6   1   3     1293.42     1448.29     23.37 o 
  -5   1   3     3577.36     3587.72     46.48 o 
  -4   1   3     5539.90     5724.39     77.44 o 
  -3   1   3       33.90       21.23      7.29 o 
  -2   1   3    45951.01    45994.33    949.16 o 
  -1   1   3     2696.98     2680.19     51.27 o 
   0   1   3     3819.52     2456.50     58.45 o 
   1   1   3     2955.25     2949.50     55.06 o 
   2   1   3      352.30      335.65     23.32 o 
   3   1   3      706.11      661.83     19.52 o 
   4   1   3      216.47      208.57     15.72 o 
   5   1   3        4.14       23.11      5.22 o 
   6   1   3       18.60       20.22      5.13 o 
   7   1   3      816.42      812.67     19.42 o 
   8   1   3      358.09      326.23     16.84 o 
   9   1   3      206.64      215.21     15.04 o 
  10   1   3     2167.23     2129.69     45.12 o 
  11   1   3        1.45       -5.71      8.56 o 
  12   1   3      268.36      289.53     22.59 o 
  13   1   3     1017.48     1041.80     37.61 o 
  14   1   3      134.31      136.66     17.62 o 
  15   1   3      117.21      101.87     16.26 o 
  16   1   3      159.62      130.60     18.17 o 
  17   1   3       69.27       48.10     15.91 o 
 -17   2   3       63.55       93.15     37.35 o 
 -16   2   3       35.67       77.43     24.05 o 
 -15   2   3       92.79       93.63     28.78 o 
 -14   2   3       47.61       60.77     14.11 o 
 -13   2   3      233.82      204.53     16.01 o 
 -12   2   3      811.97      773.50     24.54 o 
 -11   2   3       48.89       53.29      9.11 o 
 -10   2   3       61.49       72.57     16.70 o 
  -9   2   3     1193.85     1163.74     31.90 o 
  -8   2   3        9.46       18.87      9.34 o 
  -7   2   3      160.36      163.36     13.01 o 
  -6   2   3     1637.55     1551.71     32.80 o 
  -5   2   3     2575.62     2601.65     54.08 o 
  -4   2   3      332.32      328.57     26.08 o 
  -3   2   3       94.40      149.69     19.64 o 
  -2   2   3       14.08       11.93      8.88 o 
  -1   2   3        6.39       -6.29      7.35 o 
   0   2   3      530.22      540.55     21.39 o 
   1   2   3      807.20      754.14     29.95 o 
   2   2   3      561.33      511.16     19.91 o 
   3   2   3     2976.55     2852.88     57.12 o 
   4   2   3     2853.21     2832.16     57.41 o 
   5   2   3       23.58       58.57     10.33 o 
   6   2   3      157.81      163.74      9.98 o 
   7   2   3      307.18      297.93     18.19 o 
   8   2   3      652.13      603.58     20.41 o 
   9   2   3      258.40      248.70     15.13 o 
  10   2   3      564.16      542.96     26.17 o 
  11   2   3        1.65       13.72      9.51 o 
  12   2   3       57.87       56.56     14.24 o 
  13   2   3      115.62       90.71     18.78 o 
  14   2   3       22.91       18.72     15.80 o 
  15   2   3       41.05       41.28     18.11 o 
  16   2   3      728.27      730.40     63.89 o 
 -16   3   3      112.54       63.07     89.51 o 
 -15   3   3        0.71       -1.55     39.25 o 
 -14   3   3      314.99      253.48     44.60 o 
 -13   3   3      403.84      398.53     30.37 o 
 -12   3   3       28.77       85.08     36.71 o 
 -11   3   3      618.80      584.75     33.42 o 
 -10   3   3      279.75      312.57     25.43 o 
  -9   3   3        3.47       21.21     13.23 o 
  -8   3   3     1334.94     1222.50     36.37 o 
  -7   3   3     5578.63     5325.90    104.18 o 
  -6   3   3      156.53      217.86     25.84 o 
  -5   3   3     2040.21     1819.94     60.54 o 
  -4   3   3      185.82      174.75     21.45 o 
  -3   3   3      208.03      206.45     19.92 o 
  -2   3   3     1302.76     1216.91     38.57 o 
  -1   3   3     1430.52     1392.87     41.65 o 
   0   3   3       56.81      128.06     15.88 o 
   1   3   3       77.27       80.68     14.84 o 
   2   3   3       97.54       64.59     18.21 o 
   3   3   3      223.90      225.46     27.89 o 
   4   3   3      278.41      265.39     25.42 o 
   5   3   3       18.54       17.67     14.10 o 
   6   3   3     1711.74     1580.43     52.77 o 
   7   3   3     1005.12      959.62     35.80 o 
   8   3   3       83.01       83.50     17.05 o 
   9   3   3        1.84        1.06     14.27 o 
  10   3   3      162.59      188.51     20.44 o 
  11   3   3      285.04      310.64     47.57 o 
  12   3   3       73.76      113.55     24.28 o 
  13   3   3      167.73      155.09     68.57 o 
  14   3   3        7.60      -48.54     48.54 o 
  15   3   3      215.07      138.44     57.44 o 
 -14   4   3      152.16      130.84     44.91 o 
 -13   4   3      103.37       75.00     41.44 o 
 -12   4   3        7.52       35.12     36.17 o 
 -11   4   3       50.44       69.50     21.52 o 
 -10   4   3       48.87       61.34     18.10 o 
  -9   4   3     1721.89     1540.05     54.54 o 
  -8   4   3     2321.97     1998.04     70.58 o 
  -7   4   3      338.89      317.29     20.48 o 
  -6   4   3        7.99       43.03     19.92 o 
  -5   4   3        0.29        2.41     16.23 o 
  -4   4   3       50.96       69.87     21.03 o 
  -3   4   3      535.49      522.70     32.38 o 
  -2   4   3      157.79      146.14     21.24 o 
  -1   4   3      173.10      193.93     23.62 o 
   0   4   3       20.93       21.55     11.19 o 
   1   4   3      579.88      498.20     25.12 o 
   2   4   3      572.14      492.51     24.40 o 
   3   4   3      165.31      174.05     24.40 o 
   4   4   3      197.92      184.06     17.77 o 
   5   4   3     1184.81     1123.29     47.27 o 
   6   4   3       26.67       25.29     34.14 o 
   7   4   3       74.60      123.27     42.62 o 
   8   4   3      216.64      230.55     19.48 o 
   9   4   3      485.69      442.56     28.54 o 
  10   4   3      248.97      238.70     26.61 o 
  11   4   3       14.61       53.62     27.50 o 
  12   4   3       11.43       72.29     41.19 o 
  13   4   3      191.84      260.59     56.29 o 
 -12   5   3       52.60       84.97     44.82 o 
 -11   5   3      416.97      472.46     74.32 o 
 -10   5   3       29.64       53.80     39.87 o 
  -9   5   3      322.50      378.58     46.25 o 
  -8   5   3      222.63      263.88     57.82 o 
  -7   5   3      123.53      188.88     52.13 o 
  -6   5   3       62.87      104.27     23.84 o 
  -5   5   3      362.90      383.51     39.24 o 
  -4   5   3      786.57      689.26     45.20 o 
  -3   5   3      455.97      489.54     27.83 o 
  -2   5   3        0.06       -1.30     13.03 o 
  -1   5   3     1071.67      907.12     34.63 o 
   0   5   3       12.52       70.78     18.33 o 
   1   5   3      307.72      327.75     24.49 o 
   2   5   3      615.87      545.76     32.21 o 
   3   5   3      258.57      370.14     23.54 o 
   5   5   3       46.27       50.02     30.02 o 
   6   5   3       36.70       97.94     24.22 o 
   7   5   3      212.82      242.72     55.88 o 
   8   5   3       60.28      152.47     78.30 o 
   9   5   3       49.57       79.61     24.91 o 
  10   5   3        0.39      -11.86     39.01 o 
  11   5   3      734.11      995.96     65.60 o 
  -7   6   3      125.68      124.51     54.83 o 
  -6   6   3      147.60      304.41     73.35 o 
  -5   6   3       32.58      202.25     93.07 o 
  -4   6   3       41.32      116.48     31.77 o 
  -3   6   3       25.29      101.44     20.06 o 
  -2   6   3       12.46       50.80     44.02 o 
  -1   6   3        0.58       96.76     22.56 o 
   0   6   3        7.61       22.85     32.33 o 
   1   6   3       11.60       43.07     30.44 o 
   2   6   3       26.77       40.25     40.82 o 
   3   6   3        1.96       94.82     39.84 o 
   4   6   3       40.85      153.55     37.86 o 
   7   6   3       86.80       65.62     52.22 o 
 -18   0   4       11.28       19.60     17.71 o 
 -17   0   4       40.19       26.16     18.64 o 
 -16   0   4      276.04      275.09     28.27 o 
 -15   0   4      419.71      410.22     31.75 o 
 -14   0   4       35.27       23.66     19.18 o 
 -13   0   4     3260.21     3239.09     73.21 o 
 -12   0   4       27.63       31.59     12.46 o 
 -11   0   4      250.93      257.37     20.62 o 
 -10   0   4      901.92      898.25     31.82 o 
  -9   0   4      238.15      306.76     19.84 o 
  -8   0   4     9761.67    10171.10    154.28 o 
  -7   0   4      187.08      231.00     12.42 o 
  -6   0   4      283.52      361.28     14.02 o 
  -5   0   4     4120.64     4111.01     64.99 o 
  -4   0   4     1704.51     1772.24     31.50 o 
  -3   0   4      787.83      820.02     22.68 o 
  -2   0   4     5348.81     5619.75     96.69 o 
  -1   0   4     1640.21     1672.25     27.09 o 
   0   0   4    11416.56    12001.64    312.43 o 
   1   0   4      966.72      940.95     15.84 o 
   2   0   4     6579.19     7220.53    166.78 o 
   3   0   4     1721.96     1562.36     24.23 o 
   4   0   4    15540.56    15552.76    229.72 o 
   5   0   4     2253.41     2159.29     37.85 o 
   6   0   4        0.56        3.19      6.06 o 
   7   0   4      334.34      345.71     15.95 o 
   8   0   4      512.30      509.76     19.60 o 
   9   0   4       12.50        7.25      9.53 o 
  10   0   4     2708.99     2314.78    382.17 o 
  11   0   4      709.33      720.98     39.27 o 
  12   0   4      311.84      321.58     26.44 o 
  13   0   4       12.37       20.17     15.90 o 
  14   0   4      242.57      245.93     31.68 o 
  15   0   4      155.11      142.40     24.32 o 
  16   0   4      141.46      128.65     22.96 o 
  17   0   4      609.15      696.84     71.95 o 
 -18   1   4       53.90       52.97     16.80 o 
 -17   1   4       93.68       73.51     29.13 o 
 -16   1   4      163.76      157.25     19.60 o 
 -15   1   4      124.94      158.93     15.31 o 
 -14   1   4       49.33       53.99     11.19 o 
 -13   1   4        0.04       20.47      9.59 o 
 -12   1   4       62.70       70.25      9.57 o 
 -11   1   4       40.61       37.77      7.85 o 
 -10   1   4       54.05       75.19      8.38 o 
  -9   1   4      506.10      562.66     15.52 o 
  -8   1   4      261.91      286.39     11.01 o 
  -7   1   4        3.79       48.33      5.56 o 
  -6   1   4       74.72       89.56      6.60 o 
  -5   1   4      913.94     1028.25     19.35 o 
  -4   1   4      371.52      712.09     22.91 o 
  -3   1   4     9021.87     9399.92    161.94 o 
  -2   1   4     3098.28     3019.18     56.82 o 
  -1   1   4     3831.11     4288.57    133.65 o 
   0   1   4       68.74       77.26      9.12 o 
   1   1   4      219.53      272.98     26.62 o 
   2   1   4      335.38      382.31     15.14 o 
   3   1   4       43.04       40.19      4.61 o 
   4   1   4      433.65      551.93     32.03 o 
   5   1   4      134.55      155.18      8.07 o 
   6   1   4      196.51      217.13     10.36 o 
   7   1   4       90.87      101.23      9.99 o 
   8   1   4      749.13      719.54     23.32 o 
   9   1   4       25.54        6.61      9.35 o 
  10   1   4      557.19      515.20     21.34 o 
  11   1   4        4.10       -1.76      8.61 o 
  12   1   4        0.68        4.42     10.55 o 
  13   1   4      167.11      158.49     17.91 o 
  14   1   4       21.05       33.65     13.42 o 
  15   1   4       25.26       40.03     14.04 o 
  16   1   4        4.00        6.44     14.05 o 
  17   1   4       81.60       81.57     17.64 o 
 -17   2   4       13.31        8.94     40.06 o 
 -16   2   4      787.65      794.65     48.80 o 
 -15   2   4       70.83      115.66     20.88 o 
 -14   2   4        8.62       16.88     14.89 o 
 -13   2   4      182.14      210.60     23.30 o 
 -12   2   4       84.16       84.50     17.63 o 
 -11   2   4      408.69      405.91     25.28 o 
 -10   2   4     1778.71     1674.47     40.32 o 
  -9   2   4      158.21      182.19     14.82 o 
  -8   2   4       79.73       92.00     12.17 o 
  -7   2   4       33.72       59.86     10.32 o 
  -6   2   4        6.12       10.63      7.54 o 
  -5   2   4     4521.25     4356.54     83.56 o 
  -4   2   4      111.78      132.38     11.57 o 
  -3   2   4        1.76        9.81     10.76 o 
  -2   2   4     1186.13     1412.81     36.37 o 
  -1   2   4     2483.65     2462.44     53.01 o 
   0   2   4        6.31       24.73      8.07 o 
   1   2   4       27.90       15.06      8.38 o 
   2   2   4     1293.84     1248.07     35.66 o 
   3   2   4      206.65      204.86     13.66 o 
   4   2   4     1084.30     1028.58     24.23 o 
   5   2   4      171.97      194.18     14.77 o 
   6   2   4       42.17       68.53      7.61 o 
   7   2   4     1688.03     1630.70     34.29 o 
   8   2   4      148.52      136.60     11.92 o 
   9   2   4       75.88       84.52     11.08 o 
  10   2   4     1507.02     1424.35     41.32 o 
  11   2   4     2119.25     2020.19     52.31 o 
  12   2   4        1.20        5.19     12.32 o 
  13   2   4      231.34      248.59     25.71 o 
  14   2   4      443.14      424.53     31.08 o 
  15   2   4       38.39       48.91     23.01 o 
  16   2   4      158.62      177.47     25.05 o 
 -16   3   4      273.31      211.77    111.63 o 
 -15   3   4      786.99      796.31     81.70 o 
 -14   3   4      430.59      489.49     37.23 o 
 -13   3   4       22.06       48.27     18.44 o 
 -12   3   4      154.26      166.54     43.75 o 
 -11   3   4       19.50       35.50     16.86 o 
 -10   3   4       44.90       70.41     24.75 o 
  -9   3   4     1034.71      917.05     32.18 o 
  -8   3   4      146.49      166.24     17.12 o 
  -7   3   4     1838.67     1661.79     44.08 o 
  -6   3   4     2371.43     2222.09     52.20 o 
  -5   3   4     1539.54      910.59     58.87 o 
  -4   3   4      268.82      239.67     25.70 o 
  -3   3   4      465.34      384.76     29.43 o 
  -2   3   4      220.17      209.57     22.58 o 
  -1   3   4     1202.94     1234.33     39.79 o 
   0   3   4       96.19       96.78     16.02 o 
   1   3   4      343.98      321.59     29.46 o 
   2   3   4      582.03      562.77     22.07 o 
   3   3   4      128.61      146.02     16.08 o 
   4   3   4        1.71       -1.79      7.67 o 
   5   3   4      827.66      801.87     35.78 o 
   6   3   4      958.95      820.82     68.33 o 
   7   3   4      246.02      224.48     33.98 o 
   8   3   4      425.81      435.63     26.82 o 
   9   3   4      282.88      278.50     23.76 o 
  10   3   4       90.24      109.51     27.01 o 
  11   3   4      151.67      243.04     42.77 o 
  12   3   4      322.69      367.36     26.47 o 
  13   3   4      191.55      177.77     54.73 o 
  14   3   4      126.98       94.49     54.94 o 
  15   3   4       49.28        2.31     53.89 o 
 -14   4   4       21.81       45.69     36.83 o 
 -13   4   4      186.70      161.41     49.39 o 
 -12   4   4      183.12      464.00     29.13 o 
 -11   4   4        4.74       82.01     37.65 o 
 -10   4   4      212.61      235.15     26.59 o 
  -9   4   4      993.55      853.74     39.24 o 
  -8   4   4      188.88      178.11     18.74 o 
  -7   4   4      110.07      119.51     16.23 o 
  -6   4   4      535.85      486.90     50.15 o 
  -5   4   4       31.26       26.33     19.25 o 
  -4   4   4      444.52      453.02     36.57 o 
  -3   4   4        1.58       -3.61     15.32 o 
  -2   4   4     1390.86     1283.39     46.46 o 
  -1   4   4       42.61       55.21     17.50 o 
   0   4   4       69.42       31.48     17.24 o 
   1   4   4        0.11        5.40      9.62 o 
   2   4   4       87.80      126.04     16.21 o 
   3   4   4     1418.54     1149.44     34.26 o 
   4   4   4      112.91       82.82     13.96 o 
   5   4   4      486.40      629.40    104.67 o 
   6   4   4        0.21       10.57     16.72 o 
   7   4   4      269.92      284.79     36.05 o 
   8   4   4        1.83       20.57     26.01 o 
   9   4   4      159.60      229.93     20.22 o 
  10   4   4      140.26      212.76     38.83 o 
  11   4   4      328.69      409.03     49.15 o 
  12   4   4       76.24       71.84     43.93 o 
  13   4   4      484.22      982.09     60.77 o 
 -12   5   4      278.83      320.56     65.18 o 
 -11   5   4       78.00       35.80     42.69 o 
 -10   5   4       82.90       85.38     42.02 o 
  -9   5   4      176.23      222.61     22.78 o 
  -8   5   4       66.45      121.86     32.23 o 
  -7   5   4       24.30       27.92     24.46 o 
  -6   5   4        1.01       39.02     21.33 o 
  -5   5   4       64.68       84.14     25.22 o 
  -4   5   4      402.70      405.53     38.77 o 
  -3   5   4      193.33      258.92     51.27 o 
  -2   5   4       15.18       22.27     20.44 o 
  -1   5   4        3.00       18.68     16.16 o 
   0   5   4        2.50       17.33     14.14 o 
   1   5   4      244.17      232.50     27.44 o 
   2   5   4      185.95      236.93     34.16 o 
   3   5   4      154.90      151.52     24.36 o 
   4   5   4       60.97       70.05     21.09 o 
   5   5   4      225.07      223.43     35.37 o 
   6   5   4       65.92       12.25     37.77 o 
   7   5   4       89.65      118.02     26.96 o 
   8   5   4       53.30       97.79     57.62 o 
   9   5   4        0.58       34.89     40.10 o 
  -8   6   4      104.62       61.99     16.79 o 
  -7   6   4      422.69      571.80    144.74 o 
  -6   6   4      420.81      551.40    100.92 o 
  -5   6   4       18.47      119.00     49.43 o 
  -4   6   4        0.33       74.76     55.38 o 
  -3   6   4       12.10       60.70     50.50 o 
  -2   6   4      411.11      422.21     45.97 o 
  -1   6   4       22.76       72.49     88.27 o 
   0   6   4      108.85       85.70     25.63 o 
   1   6   4       91.54       74.04     24.73 o 
   2   6   4        0.04       63.59     52.36 o 
   3   6   4      450.57      517.07     45.03 o 
   4   6   4       83.12      285.08    117.80 o 
   5   6   4      705.27      752.58     85.32 o 
   6   6   4       99.64      128.89     57.16 o 
 -18   1   5        3.36       -4.95     22.56 o 
 -17   1   5        6.16       17.75     14.82 o 
 -16   1   5       53.22       55.98     15.60 o 
 -15   1   5        7.95       12.25     10.30 o 
 -14   1   5       69.94       84.90     12.20 o 
 -13   1   5      935.85      882.36     23.24 o 
 -12   1   5      338.67      341.44     14.03 o 
 -11   1   5       36.75       50.38      8.14 o 
 -10   1   5      747.04      735.74     18.33 o 
  -9   1   5     2893.43     2752.62     38.56 o 
  -8   1   5       51.02       56.71      6.72 o 
  -7   1   5       59.69       85.34      7.37 o 
  -6   1   5     2222.80     2260.91     32.85 o 
  -5   1   5     1312.37     1396.27     22.41 o 
  -4   1   5     4350.32     4260.39     59.49 o 
  -3   1   5     1298.70     1282.96     24.18 o 
  -2   1   5     4146.57     4585.84     70.46 o 
  -1   1   5     9680.90     9609.45    141.23 o 
   0   1   5     4183.21     4210.44     53.09 o 
   1   1   5     1368.35     1318.84     22.38 o 
   2   1   5      875.97      770.48     14.69 o 
   3   1   5     7898.02     7427.56    134.30 o 
   4   1   5      391.15      516.86     24.31 o 
   5   1   5      315.16      368.61     11.59 o 
   6   1   5     2913.95     2844.04     49.83 o 
   7   1   5       34.15       49.33      8.32 o 
   8   1   5      527.89      545.66     27.73 o 
   9   1   5     3642.72     3605.39     58.93 o 
  10   1   5       44.91       72.46     10.88 o 
  11   1   5      229.35      188.48     17.63 o 
  12   1   5      274.02      274.40     21.30 o 
  13   1   5      723.98      691.24     30.73 o 
  14   1   5       68.34       56.84     14.48 o 
  15   1   5        6.95       11.08     13.19 o 
  16   1   5       15.85       -4.31     20.11 o 
  17   1   5        2.03        5.47     20.74 o 
 -17   2   5        0.71       -7.67     20.57 o 
 -16   2   5       82.26       98.33     20.14 o 
 -15   2   5      264.19      326.12     27.18 o 
 -14   2   5      284.87      309.70     21.31 o 
 -13   2   5      644.15      676.88     27.75 o 
 -12   2   5        2.70       25.50     14.10 o 
 -11   2   5        0.14        2.24     10.55 o 
 -10   2   5       30.22       35.42     10.28 o 
  -9   2   5     1307.27     1229.05     40.89 o 
  -8   2   5      414.86      489.70     21.47 o 
  -7   2   5        2.21        7.01      8.34 o 
  -6   2   5       10.50       17.32      6.92 o 
  -5   2   5      750.49      746.83     26.80 o 
  -4   2   5       14.12        8.90      3.18 o 
  -3   2   5     1023.20     1015.62     27.63 o 
  -2   2   5      103.72      124.18     29.24 o 
  -1   2   5     3117.26     3048.92     62.91 o 
   0   2   5     1972.60     1937.52     53.83 o 
   1   2   5      424.15      382.92     24.85 o 
   2   2   5      147.52      135.67     13.30 o 
   3   2   5      103.37      136.60      9.07 o 
   4   2   5     2360.42     2343.97     42.05 o 
   5   2   5     1186.10     1127.38     29.24 o 
   6   2   5      723.78      737.70     20.21 o 
   7   2   5      216.96      234.02     13.85 o 
   8   2   5      530.62      530.88     19.70 o 
   9   2   5       94.17      104.28     11.91 o 
  10   2   5      165.56      145.40     16.58 o 
  11   2   5        3.92       24.95     16.05 o 
  12   2   5      518.95      469.74     35.27 o 
  13   2   5       84.00       49.85     18.10 o 
  14   2   5      193.24      242.34     44.41 o 
  15   2   5      151.73       97.17     22.11 o 
  16   2   5       10.21       16.84     23.99 o 
 -16   3   5      224.92      248.43    127.93 o 
 -15   3   5      120.80      175.46     56.13 o 
 -14   3   5      593.55      591.39     37.11 o 
 -13   3   5      158.28      244.82     34.41 o 
 -12   3   5      542.01      666.37     69.24 o 
 -11   3   5      488.29      464.24     31.53 o 
 -10   3   5      365.83      332.47     25.75 o 
  -9   3   5       63.51       56.87     13.41 o 
  -8   3   5       19.59       24.87     12.21 o 
  -7   3   5       55.88       90.99     25.92 o 
  -6   3   5      761.70      730.11     27.99 o 
  -5   3   5      252.19      290.32     38.58 o 
  -4   3   5       16.73        1.09     17.95 o 
  -3   3   5      128.66      146.50     21.87 o 
  -2   3   5      453.64      403.14     39.14 o 
  -1   3   5      833.16      813.04     33.19 o 
   0   3   5      170.96      203.39     20.22 o 
   1   3   5        0.46        9.32      7.56 o 
   2   3   5      844.37      696.00     28.32 o 
   3   3   5      722.23      694.99     23.01 o 
   4   3   5      223.12      225.98     15.74 o 
   5   3   5      110.46      106.47     14.29 o 
   6   3   5      907.05      849.37     70.14 o 
   7   3   5      202.09      173.42     27.48 o 
   8   3   5        3.30       19.62     13.08 o 
   9   3   5      179.28      199.37     21.24 o 
  10   3   5      459.04      428.79     31.61 o 
  11   3   5      100.30       95.26     26.13 o 
  12   3   5      302.74      299.89     25.25 o 
  13   3   5      143.03       72.48     60.23 o 
  14   3   5       61.55       17.33     50.82 o 
  15   3   5      139.87       76.40     54.84 o 
 -14   4   5      190.90      184.34     50.48 o 
 -13   4   5     1014.06      939.55     80.39 o 
 -12   4   5      360.03      587.56     34.84 o 
 -11   4   5      201.28      287.66     48.48 o 
 -10   4   5      387.16      386.70     29.25 o 
  -9   4   5       24.55       26.52     30.50 o 
  -8   4   5      302.58      284.34     21.81 o 
  -7   4   5        0.10       16.90     12.91 o 
  -6   4   5        0.61       22.54      8.56 o 
  -5   4   5      229.89      234.09     29.73 o 
  -4   4   5        0.52       24.83     20.37 o 
  -3   4   5       76.44       80.36     22.19 o 
  -2   4   5      175.56      208.72     24.21 o 
  -1   4   5     2199.41     2048.17     58.41 o 
   0   4   5     1635.79     1508.15     49.40 o 
   1   4   5      258.41      322.43     20.95 o 
   2   4   5      225.52      225.14     21.20 o 
   3   4   5      453.82      410.56     21.95 o 
   4   4   5      363.61      440.43     30.05 o 
   5   4   5      308.22      341.93     38.34 o 
   6   4   5      667.68      602.82     64.00 o 
   7   4   5        5.71       34.88     18.41 o 
   8   4   5        7.53       39.63     20.10 o 
   9   4   5        8.70       29.03     12.65 o 
  10   4   5      352.19      286.62     59.87 o 
  11   4   5      453.33      521.98     46.98 o 
  12   4   5       58.61       54.25     42.32 o 
 -12   5   5      251.50      297.70     64.45 o 
 -11   5   5      373.29      400.28     69.04 o 
 -10   5   5      164.79      263.24     46.77 o 
  -9   5   5      277.00      270.44     25.75 o 
  -8   5   5      446.40      412.57     29.44 o 
  -7   5   5      267.86      289.50     22.00 o 
  -6   5   5       81.93       87.74     24.81 o 
  -5   5   5      492.71      482.93     41.57 o 
  -4   5   5       57.46       47.26     34.08 o 
  -3   5   5      787.41      698.04     46.12 o 
  -2   5   5        8.33       51.89     20.12 o 
  -1   5   5      208.80      219.10     29.93 o 
   0   5   5       20.33       42.77     13.98 o 
   1   5   5        0.47       -4.62     18.98 o 
   2   5   5      934.63      932.04     61.04 o 
   3   5   5     1280.33     1109.98     72.36 o 
   4   5   5        6.62       58.74     47.78 o 
   5   5   5     2202.68     1810.06     74.15 o 
   6   5   5        7.84       49.66     38.99 o 
   7   5   5      689.52      670.48     46.94 o 
   8   5   5      195.26      315.52     33.54 o 
  10   5   5        5.51      -15.08     39.11 o 
  -7   6   5       61.32       25.58     45.37 o 
  -6   6   5       46.81      213.63     93.69 o 
  -5   6   5       57.67       64.50     22.38 o 
  -4   6   5        0.04      137.11     44.85 o 
  -3   6   5       99.05      140.49     30.41 o 
  -2   6   5       58.40      104.41     44.73 o 
  -1   6   5       27.87       82.53     33.68 o 
   0   6   5        6.11       -1.35     37.03 o 
   1   6   5        5.41       28.21     24.84 o 
   2   6   5        2.84      -27.53     47.42 o 
   3   6   5        3.93       51.20     63.67 o 
   5   6   5       28.00       31.94     52.92 o 
   6   6   5       18.14       16.42     48.47 o 
 -18   0   6      266.49      284.72     29.91 o 
 -17   0   6     1112.39     1126.06     50.66 o 
 -16   0   6        8.26        4.11     15.97 o 
 -15   0   6      701.15      640.55    105.33 o 
 -14   0   6      220.46      247.92     21.91 o 
 -13   0   6       38.78       47.63     14.24 o 
 -12   0   6      911.71      925.10     34.03 o 
 -11   0   6        0.45       12.07     12.25 o 
 -10   0   6       25.95       44.69     12.21 o 
  -9   0   6     2345.48     2323.82     45.42 o 
  -8   0   6      779.68      812.76     22.88 o 
  -7   0   6      936.85      915.46     25.95 o 
  -6   0   6      212.12      304.53     23.70 o 
  -5   0   6     6051.69     5901.22     90.89 o 
  -4   0   6     2875.92     2977.97     48.74 o 
  -2   0   6     4752.87     4533.58     97.82 o 
  -1   0   6     1063.81     1052.22     24.52 o 
   0   0   6    13961.76    15643.29    226.07 o 
   1   0   6    12452.46    12427.25    380.60 o 
   2   0   6     2301.18     2165.07     65.00 o 
   3   0   6      421.09      373.32     17.22 o 
   4   0   6     4245.47     4180.29     89.57 o 
   5   0   6     5774.82     5383.27    151.26 o 
   6   0   6     1773.73     1700.35     36.57 o 
   7   0   6      368.75      283.98     19.21 o 
   8   0   6      386.37      343.65     19.71 o 
   9   0   6      749.02      718.96     50.52 o 
  10   0   6     4709.30     4589.78    110.79 o 
  11   0   6     3544.36     3553.54     91.83 o 
  12   0   6      397.18      384.75     30.65 o 
  13   0   6      198.22      183.99     23.01 o 
  14   0   6       92.15       93.53     20.03 o 
  15   0   6        2.12       15.55     20.23 o 
  16   0   6      131.13      139.52     23.15 o 
  17   0   6       11.07       -1.52     20.05 o 
 -18   1   6        0.49        0.17     14.41 o 
 -17   1   6       15.60       10.13     14.92 o 
 -16   1   6        3.02       11.82     13.52 o 
 -15   1   6        0.03       23.98     10.60 o 
 -14   1   6       11.19       12.40     10.07 o 
 -13   1   6       11.74       37.09      9.67 o 
 -12   1   6       15.83       20.96      7.57 o 
 -11   1   6      677.20      682.86     18.56 o 
 -10   1   6      104.30      152.15     10.19 o 
  -9   1   6      372.37      365.11     13.90 o 
  -8   1   6      715.52      718.76     16.71 o 
  -7   1   6      431.94      468.75     14.02 o 
  -6   1   6      225.86      268.26     10.80 o 
  -5   1   6       84.10      109.71      6.79 o 
  -4   1   6      232.89      265.40      8.41 o 
  -3   1   6     1914.08     2068.94     31.77 o 
  -2   1   6     5905.97     6389.69    168.11 o 
  -1   1   6       63.82       41.42      8.63 o 
   0   1   6      210.03      356.96     16.13 o 
   1   1   6     1734.80     1665.23     24.79 o 
   2   1   6       11.77       13.36      3.07 o 
   3   1   6      489.78      722.60     14.88 o 
   4   1   6      309.42      267.03     18.57 o 
   5   1   6      841.19      853.17     18.00 o 
   6   1   6     2984.64     2856.04     45.70 o 
   7   1   6      376.80      349.16     15.90 o 
   8   1   6       65.73       59.80      9.83 o 
   9   1   6     1680.69     1579.48     34.40 o 
  10   1   6      375.10      369.32     18.75 o 
  11   1   6      840.75      805.56     30.85 o 
  12   1   6      379.26      410.47     31.82 o 
  13   1   6       55.74       73.23     14.46 o 
  14   1   6      250.24      251.36     21.84 o 
  15   1   6      165.85      176.34     23.99 o 
  16   1   6      280.27      263.26     31.41 o 
 -17   2   6      322.89      367.41     95.45 o 
 -16   2   6       27.01       42.79     21.23 o 
 -15   2   6      145.28      165.47     18.50 o 
 -14   2   6       46.07       59.40     14.26 o 
 -13   2   6      144.78      177.14     18.12 o 
 -12   2   6     1095.41     1063.03     32.89 o 
 -11   2   6       58.05      100.65     12.33 o 
 -10   2   6      496.80      509.46     23.68 o 
  -9   2   6     3964.71     3826.65    103.75 o 
  -8   2   6     1138.58     1107.84     30.53 o 
  -7   2   6      456.82      372.46     18.48 o 
  -6   2   6      273.97      358.05     14.82 o 
  -5   2   6     2022.62     1970.97     45.39 o 
  -4   2   6     3351.00     3629.93     71.73 o 
  -3   2   6     2641.17     3773.73     95.16 o 
  -2   2   6      532.72      418.85     18.80 o 
  -1   2   6       42.80       29.16      8.77 o 
   0   2   6     1653.86     1573.95     39.16 o 
   1   2   6     1100.18      973.92     30.35 o 
   2   2   6       44.89       42.39      8.85 o 
   3   2   6     1142.28     1091.79     22.39 o 
   4   2   6       77.14      102.10      8.00 o 
   5   2   6      333.36      306.23     11.59 o 
   6   2   6      665.16      620.15     19.28 o 
   7   2   6     1651.29     1562.95     34.39 o 
   8   2   6      929.64      842.66     25.62 o 
   9   2   6      119.90      136.75     13.29 o 
  10   2   6      127.85      147.00     16.24 o 
  11   2   6        1.05      -11.27     13.46 o 
  12   2   6      133.38       95.85     18.07 o 
  13   2   6      752.58      717.14     38.63 o 
  14   2   6       49.32       49.82     18.64 o 
  15   2   6      230.02      261.50     28.01 o 
  16   2   6       20.10       22.42     19.88 o 
 -16   3   6       42.82      -10.23    111.68 o 
 -15   3   6       62.44      101.98     28.91 o 
 -14   3   6      342.74      391.93     32.25 o 
 -13   3   6        4.44       41.77     18.38 o 
 -12   3   6       56.68       92.20     36.91 o 
 -11   3   6      261.44      281.58     27.64 o 
 -10   3   6       91.73      137.06     24.48 o 
  -9   3   6      546.63      518.89     25.35 o 
  -8   3   6     1052.58     1005.44     72.66 o 
  -7   3   6     1691.13     1556.66     43.10 o 
  -6   3   6      276.19      271.60     20.33 o 
  -5   3   6        7.55        8.93     12.19 o 
  -4   3   6        5.19       -3.16     15.87 o 
  -3   3   6       45.38       41.93     17.50 o 
  -2   3   6       53.53       47.18     15.08 o 
  -1   3   6       13.49       17.31     13.66 o 
   0   3   6        8.50       -3.31     11.61 o 
   1   3   6      813.03      751.64     32.29 o 
   2   3   6      729.52      639.70     39.32 o 
   3   3   6      964.88      877.43     26.53 o 
   4   3   6     2396.44     2077.94     43.64 o 
   5   3   6      495.16      445.06     35.70 o 
   6   3   6        9.68      -12.84     12.84 o 
   7   3   6       76.44       87.20     13.77 o 
   8   3   6      268.38      289.72     31.85 o 
   9   3   6      516.71      433.60     21.57 o 
  10   3   6      162.34      205.10     17.27 o 
  11   3   6        7.99       -3.65     25.24 o 
  12   3   6       11.61      -32.91     32.91 o 
  13   3   6       87.65       54.32     38.13 o 
  14   3   6      405.83      321.28     62.22 o 
  15   3   6        0.94      -50.12     50.12 o 
 -14   4   6       76.10      128.80     46.19 o 
 -13   4   6      500.70      547.91     67.40 o 
 -11   4   6       61.29       31.07     34.93 o 
 -10   4   6      206.35      263.65     25.29 o 
  -9   4   6     1666.32     1442.58     79.70 o 
  -8   4   6       94.62      105.22     17.51 o 
  -7   4   6      277.74      244.93     21.41 o 
  -6   4   6      422.26      379.20     23.64 o 
  -5   4   6       25.16       39.04     20.68 o 
  -4   4   6      107.28      120.42     25.22 o 
  -3   4   6      151.28      146.08     25.75 o 
  -2   4   6       29.32       58.36     18.03 o 
  -1   4   6     1363.96     1211.84     45.50 o 
   0   4   6       32.64       13.15     15.66 o 
   1   4   6      308.32      354.86     28.78 o 
   2   4   6       15.17        8.16      9.70 o 
   3   4   6      931.41      784.33     28.26 o 
   5   4   6     1207.42     1146.54     53.96 o 
   6   4   6      136.35      129.30     34.67 o 
   7   4   6        7.55       11.00     31.37 o 
   8   4   6       26.19       73.71     13.75 o 
   9   4   6      685.64      650.66     51.27 o 
  10   4   6        4.65       97.66     25.03 o 
  11   4   6      137.92      160.10     33.54 o 
  12   4   6       68.80       42.25     74.36 o 
 -12   5   6        0.86       40.82     40.17 o 
 -11   5   6      286.40      313.23     62.22 o 
 -10   5   6      173.34      151.83     23.87 o 
  -9   5   6       34.22       87.12     19.75 o 
  -8   5   6       99.77      149.49     22.28 o 
  -7   5   6        0.31       43.23     23.93 o 
  -6   5   6       60.48      119.14     17.72 o 
  -5   5   6       55.18       79.56     25.59 o 
  -4   5   6       19.49       39.23     23.54 o 
  -3   5   6       51.89       90.71     25.91 o 
  -2   5   6       39.49       31.34     19.33 o 
  -1   5   6       32.17       36.91     15.08 o 
   0   5   6        3.86       16.97     12.39 o 
   1   5   6      207.62      213.89     27.99 o 
   2   5   6      507.82      523.48     51.80 o 
   3   5   6      172.18      181.33     44.82 o 
   4   5   6       11.97       39.41     22.13 o 
   5   5   6        2.96       58.93     57.22 o 
   6   5   6       73.35      150.90     31.51 o 
   7   5   6      234.02      317.95     53.34 o 
   8   5   6      181.82      281.35     54.21 o 
   9   5   6      146.27      445.43     30.72 o 
  -7   6   6        9.02       20.76     42.02 o 
  -6   6   6      542.74      789.03    151.33 o 
  -5   6   6       69.25      154.44     34.44 o 
  -4   6   6       97.37       71.37     43.41 o 
  -3   6   6      146.39      162.04     33.79 o 
  -2   6   6       12.38       17.41     37.27 o 
  -1   6   6      529.68      441.78     43.46 o 
   0   6   6        3.22       41.61     22.43 o 
   1   6   6      229.55      257.80     39.75 o 
   2   6   6      272.09      288.45     41.33 o 
   3   6   6       15.98       38.55     51.23 o 
   4   6   6        0.11       -1.47     45.75 o 
   5   6   6      125.56      128.08     60.24 o 
   6   6   6      358.82      180.79     64.61 o 
 -18   1   7       74.64       89.89     18.44 o 
 -17   1   7      681.92      683.79     34.05 o 
 -16   1   7      252.81      288.88     29.38 o 
 -15   1   7      284.44      333.52     19.12 o 
 -14   1   7        2.83        3.90     10.88 o 
 -13   1   7     1459.55     1435.23     27.83 o 
 -12   1   7      497.68      491.31     16.76 o 
 -11   1   7       64.77       74.53      9.41 o 
 -10   1   7      527.92      634.50     22.19 o 
  -9   1   7      900.57      984.74     20.70 o 
  -8   1   7      700.85      736.26     16.98 o 
  -7   1   7     3394.89     3459.00     48.18 o 
  -6   1   7      269.44      325.37     11.55 o 
  -5   1   7     2913.84     2914.08     39.76 o 
  -4   1   7     2491.24     2573.07     35.42 o 
  -3   1   7     5446.51     5453.34     68.51 o 
  -2   1   7     1935.42     2093.97     40.93 o 
  -1   1   7     1383.41     1294.34     25.08 o 
   0   1   7      195.51      192.56      9.83 o 
   1   1   7       35.76       37.72      5.20 o 
   2   1   7     2331.35     2248.18     31.69 o 
   3   1   7      390.68      460.33     12.68 o 
   4   1   7     4819.52     4761.38     57.44 o 
   5   1   7     3730.67     3561.70     49.08 o 
   6   1   7      499.80      478.69     15.03 o 
   7   1   7     1119.82     1015.38     22.13 o 
   8   1   7     1183.78     1093.21     27.13 o 
   9   1   7     4150.76     3986.52     64.06 o 
  10   1   7       68.20       83.20     12.85 o 
  11   1   7       12.73       21.35     11.03 o 
  12   1   7       73.46       75.44     14.21 o 
  13   1   7        2.31        3.56     10.47 o 
  14   1   7      264.99      236.45     35.88 o 
  15   1   7      208.55      176.62     22.90 o 
  16   1   7       40.99       11.16     11.11 o 
 -17   2   7      355.13      407.46    113.83 o 
 -16   2   7        7.34       29.98     15.46 o 
 -15   2   7      121.37      146.05     18.20 o 
 -14   2   7      179.54      187.08     18.85 o 
 -13   2   7       63.93       78.19     14.45 o 
 -12   2   7        7.98       -0.75     13.84 o 
 -11   2   7       22.68       14.25     10.12 o 
 -10   2   7       78.55       88.94     14.28 o 
  -9   2   7      849.42      811.54     27.82 o 
  -8   2   7        0.29        9.27     14.95 o 
  -7   2   7      527.44      503.97     20.95 o 
  -6   2   7      123.14       95.71     10.57 o 
  -5   2   7     2591.98     2544.12     52.67 o 
  -4   2   7      931.75      897.94     27.90 o 
  -3   2   7      371.75      346.24     19.23 o 
  -2   2   7     1274.83     1206.10     32.14 o 
  -1   2   7        1.03       26.92      9.48 o 
   0   2   7      231.29      254.48     21.33 o 
   1   2   7      320.05      295.10     14.78 o 
   2   2   7      639.12      843.85     21.34 o 
   3   2   7     1260.93     1253.85     29.64 o 
   4   2   7       34.05       38.41      6.53 o 
   5   2   7       17.58       32.08      5.80 o 
   6   2   7     2041.00     1852.51     34.13 o 
   7   2   7     1020.53      960.73     22.45 o 
   8   2   7      539.28      537.58     18.10 o 
   9   2   7        7.85        6.88      9.11 o 
  10   2   7       93.36      114.62     13.34 o 
  11   2   7      142.57      120.96     16.45 o 
  12   2   7      155.54      135.00     21.63 o 
  13   2   7      247.85      215.12     25.09 o 
  14   2   7      170.28      143.61     23.47 o 
  15   2   7        5.41       13.39     50.92 o 
  16   2   7      282.28      299.29     30.77 o 
 -16   3   7      140.20      125.56     88.34 o 
 -15   3   7       82.87      146.60     25.99 o 
 -14   3   7       18.32       52.44     20.64 o 
 -13   3   7      363.05      391.10     32.11 o 
 -12   3   7       32.37       46.59     19.19 o 
 -11   3   7       15.77       13.13     27.38 o 
 -10   3   7      519.51      481.98     25.70 o 
  -9   3   7      450.44      462.74     24.87 o 
  -8   3   7        0.40        2.58     11.37 o 
  -7   3   7      146.58      153.22     18.12 o 
  -6   3   7      331.45      312.11     41.86 o 
  -5   3   7      411.94      406.94     23.45 o 
  -4   3   7      136.02      167.89     17.55 o 
  -3   3   7        0.08        5.10     12.47 o 
  -2   3   7      260.45      257.75     27.38 o 
  -1   3   7      437.59      431.70     22.18 o 
   0   3   7        0.00       -4.16      4.16 o 
   1   3   7      949.45      803.68     33.47 o 
   2   3   7     1184.68     1176.24     48.69 o 
   3   3   7      305.81      311.85     17.23 o 
   4   3   7       86.98       71.06     11.02 o 
   5   3   7      923.10      724.34     71.20 o 
   6   3   7      408.85      363.11     83.76 o 
   7   3   7        1.92       11.70     10.86 o 
   8   3   7       23.25       27.83     14.44 o 
   9   3   7      696.06      709.44     26.86 o 
  10   3   7      508.90      530.93     42.80 o 
  11   3   7       80.88       90.53     26.35 o 
  12   3   7        0.33       12.17     22.98 o 
  13   3   7       79.05      102.65     52.97 o 
  14   3   7        0.69      -49.22     49.22 o 
 -14   4   7       59.70       92.39     44.72 o 
 -13   4   7        3.39       17.87     37.21 o 
 -12   4   7      193.11      515.10     31.70 o 
 -11   4   7       76.49       75.41     40.30 o 
 -10   4   7        8.45       33.76     23.61 o 
  -9   4   7        5.32       13.49     14.83 o 
  -8   4   7       39.49       35.21     14.52 o 
  -7   4   7       57.54       97.94     19.56 o 
  -6   4   7      556.55      477.61     26.03 o 
  -5   4   7      722.25      698.96     30.48 o 
  -4   4   7     1297.16     1177.22     53.96 o 
  -3   4   7     1431.61     1187.20     54.68 o 
  -2   4   7       29.49       20.74     18.22 o 
  -1   4   7       96.30      113.87     21.33 o 
   0   4   7       30.73       20.22     17.95 o 
   1   4   7      123.86      126.77     24.83 o 
   2   4   7       29.37       29.93     11.09 o 
   3   4   7      227.51      217.80     17.40 o 
   4   4   7       89.14      116.24     25.01 o 
   5   4   7      209.95      264.88     34.70 o 
   6   4   7      606.17      524.08     38.69 o 
   7   4   7      435.06      412.47     61.04 o 
   8   4   7      390.00      372.69     25.98 o 
   9   4   7      223.20      314.36     29.47 o 
  10   4   7        2.61       18.72     18.70 o 
  11   4   7      311.96      368.71     75.41 o 
  12   4   7       13.35       55.31     41.51 o 
 -12   5   7      459.55      471.02     74.46 o 
 -11   5   7      672.00      513.02     76.01 o 
 -10   5   7      122.62      196.79     52.80 o 
  -9   5   7        8.69       42.02     25.29 o 
  -8   5   7       13.93       34.06     19.72 o 
  -7   5   7       16.30       47.78     15.99 o 
  -6   5   7      195.22      231.73     22.28 o 
  -5   5   7        9.24       34.76     15.95 o 
  -4   5   7      438.10      462.07     45.54 o 
  -3   5   7        7.85       14.88     21.73 o 
  -2   5   7        0.25       -2.92     19.41 o 
  -1   5   7      108.84      154.42     25.24 o 
   0   5   7      527.89      512.02     27.22 o 
   1   5   7     1036.78      933.27     56.33 o 
   2   5   7      205.92      269.85     45.82 o 
   3   5   7     1952.66     1643.13     70.01 o 
   4   5   7      412.12      397.68     38.50 o 
   5   5   7       41.80       42.16     41.66 o 
   6   5   7      324.59      334.79     60.66 o 
   7   5   7       78.31      161.36     59.32 o 
   8   5   7        0.05        4.91     43.48 o 
   9   5   7      183.18      521.65     80.03 o 
  10   5   7      468.06      894.14     60.24 o 
  -7   6   7        0.83       43.17     42.18 o 
  -6   6   7       11.89       52.47     37.79 o 
  -5   6   7       30.18       46.73     26.80 o 
  -4   6   7        0.23       71.01     27.91 o 
  -3   6   7       59.33       74.75     28.18 o 
  -2   6   7        6.34       55.00     31.42 o 
  -1   6   7      111.57      130.63     23.57 o 
   0   6   7       16.47        2.06     19.09 o 
   1   6   7      109.50      173.46     33.15 o 
   2   6   7        1.54      -34.55     34.55 o 
   3   6   7      277.50      345.25    143.21 o 
   4   6   7        2.27        1.67     49.56 o 
   5   6   7       46.53       84.68     54.35 o 
   6   6   7       21.88      -26.45     44.92 o 
 -18   0   8        6.13      -14.98     17.38 o 
 -17   0   8      498.01      489.78     45.25 o 
 -16   0   8       23.02       42.02     18.71 o 
 -15   0   8      306.77      315.20     28.99 o 
 -14   0   8       49.93       63.69     16.02 o 
 -13   0   8      860.36      853.22     34.26 o 
 -12   0   8      466.73      603.72     30.00 o 
 -11   0   8      534.13      547.55     28.76 o 
 -10   0   8      105.72      159.29     13.87 o 
  -9   0   8     3272.98     3411.07     61.23 o 
  -8   0   8      994.71     1235.83     34.34 o 
  -7   0   8       82.78       77.10      9.08 o 
  -6   0   8     2284.00     2228.82     40.91 o 
  -5   0   8      248.27      362.05     14.30 o 
  -4   0   8     2752.41     2747.51     46.39 o 
  -3   0   8     7482.91     7521.73    160.05 o 
  -2   0   8     1707.10     1605.99     34.03 o 
  -1   0   8     1781.72     1986.87     39.98 o 
   0   0   8     1011.71     1053.99     53.10 o 
   1   0   8    10999.93    11532.95    195.74 o 
   2   0   8       94.12       90.66     11.61 o 
   3   0   8     6003.99     6049.82    106.65 o 
   4   0   8      298.35      262.79     13.89 o 
   5   0   8     2873.87     2995.48     59.26 o 
   6   0   8      613.00      568.93     16.58 o 
   7   0   8     3261.94     3041.42     69.02 o 
   8   0   8     3605.58     3578.16     88.74 o 
   9   0   8     2099.80     2094.77     61.68 o 
  10   0   8       27.41       10.14     14.06 o 
  11   0   8      976.70      958.99     41.12 o 
  12   0   8       72.34       80.09     18.62 o 
  13   0   8      362.40      376.74     56.40 o 
  14   0   8     1179.67     1243.82     49.40 o 
  15   0   8       83.62       86.95     23.20 o 
  16   0   8      232.21      254.35     38.77 o 
 -18   1   8        7.18        4.31     15.08 o 
 -17   1   8       17.61       33.44     15.93 o 
 -16   1   8      237.57      243.95     17.28 o 
 -15   1   8      278.67      277.39     17.85 o 
 -14   1   8        1.05       22.22      9.06 o 
 -13   1   8       75.16       85.99     10.10 o 
 -12   1   8       10.20       10.85      7.37 o 
 -11   1   8      974.96     1003.73     22.45 o 
 -10   1   8       19.08       28.71      7.73 o 
  -9   1   8      367.02      377.74     14.41 o 
  -8   1   8        3.84        5.40      5.80 o 
  -7   1   8        4.88        7.27      5.53 o 
  -6   1   8       33.98       31.30      5.45 o 
  -5   1   8        4.04       35.56      6.79 o 
  -4   1   8      473.25      617.21     14.86 o 
  -3   1   8     4690.42     4814.56     72.93 o 
  -2   1   8      367.19      609.12     13.46 o 
  -1   1   8      409.44      418.07     11.19 o 
   0   1   8     2165.94     2201.92     34.07 o 
   1   1   8        0.07       13.49      6.98 o 
   2   1   8      579.87      561.43     12.03 o 
   3   1   8      231.38      225.34     10.32 o 
   4   1   8      484.25      488.73     12.71 o 
   5   1   8       68.71       66.46      7.10 o 
   6   1   8       91.08      101.78      8.65 o 
   7   1   8      414.18      413.66     15.06 o 
   8   1   8        0.70       -6.57      6.92 o 
   9   1   8      214.90      215.63     14.34 o 
  10   1   8      165.54      162.81     18.20 o 
  11   1   8       12.31       25.51     11.55 o 
  12   1   8      286.64      272.91     21.18 o 
  13   1   8      681.01      658.73     30.23 o 
  14   1   8      154.77      150.64     18.76 o 
  15   1   8       25.81       40.54     14.97 o 
  16   1   8        1.58       -8.13     10.69 o 
 -17   2   8       55.89      115.55     47.34 o 
 -16   2   8       56.87       72.22     15.83 o 
 -15   2   8       33.71       56.83     14.40 o 
 -14   2   8      177.98      209.47     18.87 o 
 -13   2   8      411.51      399.24     22.55 o 
 -12   2   8       97.62      123.27     14.20 o 
 -11   2   8      166.16      196.12     15.47 o 
 -10   2   8      824.46      760.00     28.03 o 
  -9   2   8      390.16      383.72     20.78 o 
  -8   2   8        3.09       -0.59     13.24 o 
  -7   2   8        0.37       17.34      9.07 o 
  -6   2   8     1248.79     1142.91     25.03 o 
  -5   2   8     2279.12     2176.35     68.76 o 
  -4   2   8     3627.56     3772.55     64.75 o 
  -3   2   8     4491.08     4759.76    115.34 o 
  -2   2   8     2105.66     2306.15     67.78 o 
  -1   2   8     1612.15     1637.36     42.13 o 
   0   2   8        3.80        4.15     11.75 o 
   1   2   8     4481.51     4487.75     66.52 o 
   2   2   8       74.65       77.30      9.55 o 
   3   2   8      182.59      154.22     11.38 o 
   4   2   8      390.80      389.45     16.06 o 
   5   2   8      725.16      643.49     17.00 o 
   6   2   8     1960.64     1902.58     32.82 o 
   7   2   8      438.64      425.28     16.83 o 
   8   2   8      200.87      232.40     16.83 o 
   9   2   8      995.88      945.35     27.20 o 
  10   2   8       28.97       34.70     11.16 o 
  11   2   8        5.51        7.64     14.37 o 
  12   2   8      394.28      351.36     29.39 o 
  13   2   8      201.65      185.91     24.21 o 
  14   2   8        3.48       16.31     18.16 o 
  15   2   8       25.72       14.57     19.15 o 
 -16   3   8       79.12       -6.79    112.57 o 
 -15   3   8      311.94      374.23     33.14 o 
 -14   3   8       24.32       48.81     19.00 o 
 -13   3   8      160.41      184.27     26.89 o 
 -12   3   8      426.64      451.53     32.86 o 
 -11   3   8      344.28      392.08     37.11 o 
 -10   3   8      267.49      286.22     22.09 o 
  -9   3   8       43.44       45.81     13.64 o 
  -8   3   8      131.47      171.43     17.70 o 
  -7   3   8      187.20      193.42     19.28 o 
  -6   3   8       88.38      102.49     16.20 o 
  -5   3   8       10.53       27.01     13.65 o 
  -4   3   8      198.20      241.65     20.75 o 
  -3   3   8     1228.90     1102.14     35.49 o 
  -2   3   8      981.73      847.27     31.06 o 
  -1   3   8      822.06      751.17     27.02 o 
   0   3   8     1602.64     1346.19     35.49 o 
   1   3   8      252.76      315.04     30.65 o 
   2   3   8      198.88      230.20     21.43 o 
   3   3   8     1000.72      858.58     26.32 o 
   4   3   8      163.16      174.69     27.29 o 
   5   3   8      198.50      194.26     28.17 o 
   6   3   8        0.01       -5.25     14.00 o 
   7   3   8      421.31      408.63     19.36 o 
   8   3   8       51.02       32.46     13.82 o 
   9   3   8      344.61      351.98     19.18 o 
  10   3   8      649.84      670.78     31.95 o 
  11   3   8      185.37      187.27     29.25 o 
  12   3   8      103.07       73.20     41.26 o 
  13   3   8      145.38       60.76     52.77 o 
  14   3   8       15.99        3.65     49.75 o 
 -14   4   8      256.26      237.02     56.43 o 
 -13   4   8      151.53      205.84     53.20 o 
 -12   4   8       60.91       90.81     41.41 o 
 -11   4   8       58.14       69.32     36.24 o 
 -10   4   8      293.57      363.12     27.98 o 
  -9   4   8        4.98       18.71     13.55 o 
  -8   4   8      271.81      250.70     21.78 o 
  -7   4   8      210.43      238.84     22.40 o 
  -6   4   8        0.56       -4.16     13.79 o 
  -5   4   8      717.27      687.00     30.70 o 
  -4   4   8      305.21      302.45     25.31 o 
  -3   4   8       58.17       43.96     16.02 o 
  -2   4   8      743.35      648.16     30.94 o 
  -1   4   8        7.47       -3.65     13.08 o 
   0   4   8       39.14       51.46     15.81 o 
   1   4   8      568.39      502.46     35.92 o 
   2   4   8     1576.65     1376.43     38.15 o 
   3   4   8      513.90      487.33     60.88 o 
   4   4   8      280.00      340.77     62.19 o 
   5   4   8      277.25      298.69     36.78 o 
   6   4   8       16.88       43.51     19.57 o 
   7   4   8      309.02      336.67     39.60 o 
   8   4   8      176.52      221.97     26.23 o 
   9   4   8        4.02       40.27     30.05 o 
  10   4   8       64.84       55.65     28.02 o 
  11   4   8       14.83      -18.87     31.15 o 
 -12   5   8      203.67      242.26     58.73 o 
 -11   5   8       42.34       94.87     43.56 o 
 -10   5   8       97.22      131.85     48.19 o 
  -9   5   8        0.39        7.53     29.77 o 
  -8   5   8        4.41       12.08     15.29 o 
  -7   5   8        0.32       28.24     15.60 o 
  -6   5   8      183.04      195.41     21.78 o 
  -5   5   8       50.37       63.64     17.10 o 
  -4   5   8        0.43       48.06     17.09 o 
  -3   5   8        1.70       21.05     16.48 o 
  -2   5   8        0.47       29.63     18.05 o 
  -1   5   8      329.42      363.33     25.86 o 
   0   5   8     1183.15      986.51     34.58 o 
   1   5   8      243.42      231.37     23.64 o 
   2   5   8      198.69      153.09     65.66 o 
   3   5   8       24.35       51.71     21.71 o 
   4   5   8       15.83       68.08     53.03 o 
   5   5   8       69.65       65.54     41.89 o 
   6   5   8      473.20      408.42     39.38 o 
   7   5   8       54.62       45.16     53.33 o 
   8   5   8       71.62      214.86    133.57 o 
   9   5   8      149.10      390.77     96.44 o 
  10   5   8      176.33      203.56     59.50 o 
  -7   6   8       62.58       44.98     43.27 o 
  -6   6   8       11.42       56.26     28.02 o 
  -5   6   8      532.64      486.97     50.94 o 
  -4   6   8       45.35       69.63     19.02 o 
  -3   6   8      106.32      165.19     23.74 o 
  -2   6   8       84.79       91.84     21.48 o 
  -1   6   8      206.80      207.73     26.98 o 
   0   6   8        2.74        5.29     21.56 o 
   1   6   8      672.09      549.76     43.46 o 
   2   6   8      520.05      562.27     48.42 o 
   4   6   8       92.36      258.22     92.09 o 
   5   6   8      433.92      495.66    119.78 o 
 -18   1   9        3.45       -0.75     18.15 o 
 -17   1   9      842.47      848.84     38.58 o 
 -16   1   9        3.33       14.41     11.27 o 
 -15   1   9       32.07       56.80     12.21 o 
 -14   1   9      708.34      733.39     20.80 o 
 -13   1   9      507.40      504.24     17.32 o 
 -12   1   9       38.80       57.35      8.87 o 
 -11   1   9     2196.74     2218.95     35.45 o 
 -10   1   9      208.18      228.52     12.06 o 
  -9   1   9      623.78      613.42     17.26 o 
  -8   1   9      869.29      892.44     20.75 o 
  -7   1   9     2612.45     2585.64     38.66 o 
  -6   1   9      746.73      879.24     18.14 o 
  -5   1   9     2038.77     1891.84     28.73 o 
  -4   1   9      448.01      407.92     12.70 o 
  -3   1   9     2536.51     2789.34     38.82 o 
  -2   1   9     4025.72     4028.95     60.18 o 
  -1   1   9      841.91      877.17     18.43 o 
   0   1   9     2297.18     2420.97     37.67 o 
   1   1   9     7440.06     7501.52     92.80 o 
   2   1   9        1.50        8.77      4.81 o 
   3   1   9      334.48      341.12     11.23 o 
   4   1   9      133.69      200.24     25.91 o 
   5   1   9     4443.94     4160.58     56.48 o 
   6   1   9       75.31       63.20      7.91 o 
   7   1   9        0.41       -4.09      6.60 o 
   8   1   9      117.86      114.38     10.56 o 
   9   1   9      201.71      193.54     15.71 o 
  10   1   9     1618.88     1611.47     43.99 o 
  11   1   9      143.28      129.51     16.15 o 
  12   1   9       23.50       16.03     12.08 o 
  13   1   9      660.53      641.35     29.98 o 
  14   1   9        0.28        7.79     15.86 o 
  15   1   9       17.30       24.94     14.97 o 
  16   1   9      393.57      225.89     27.96 o 
 -17   2   9       96.52       79.46     37.98 o 
 -16   2   9       35.04       56.99     16.40 o 
 -15   2   9       76.58       92.07     24.08 o 
 -14   2   9      197.04      212.92     29.14 o 
 -13   2   9      335.53      337.17     21.66 o 
 -12   2   9        4.13       -5.39     10.19 o 
 -11   2   9      414.77      459.31     20.37 o 
 -10   2   9       56.99       58.09     14.24 o 
  -9   2   9      526.14      544.23     25.14 o 
  -8   2   9      298.09      281.87     24.99 o 
  -7   2   9      471.69      470.39     26.73 o 
  -6   2   9      216.70      213.93     12.12 o 
  -5   2   9       96.71      106.93     11.61 o 
  -4   2   9     2041.26     2291.11     44.19 o 
  -3   2   9      247.21      380.81     18.38 o 
  -2   2   9     1544.98     1547.03     59.66 o 
  -1   2   9     2214.70     2195.95     72.01 o 
   0   2   9       39.80       83.08     10.96 o 
   1   2   9        2.57       -7.44      7.44 o 
   2   2   9      504.42      383.41     15.74 o 
   3   2   9      436.57      379.85     15.14 o 
   4   2   9     2873.14     2717.76     37.01 o 
   5   2   9      932.64      832.74     19.94 o 
   6   2   9      404.08      443.67     19.31 o 
   7   2   9        5.38        4.51     11.78 o 
   8   2   9       10.34       12.99      9.94 o 
   9   2   9      117.35      142.99     14.07 o 
  10   2   9      139.83      174.01     17.71 o 
  11   2   9        2.28       18.08     15.13 o 
  12   2   9      127.88      127.95     22.24 o 
  13   2   9       51.10       53.12     19.63 o 
  14   2   9      362.66      363.40     32.18 o 
  15   2   9       37.49        7.38     19.22 o 
 -16   3   9       22.76       62.27     40.26 o 
 -15   3   9       39.46       71.91     22.65 o 
 -14   3   9      167.49      236.23     30.78 o 
 -13   3   9      179.68      192.38     28.22 o 
 -12   3   9        0.01       26.41     17.20 o 
 -11   3   9      224.00      358.47     58.82 o 
 -10   3   9      634.45      584.00     28.40 o 
  -9   3   9       41.54       55.78     14.60 o 
  -8   3   9        4.21       27.34     12.13 o 
  -7   3   9        9.62       20.16     12.92 o 
  -6   3   9      101.52      156.51     18.40 o 
  -5   3   9       34.83       44.85     15.30 o 
  -4   3   9      175.94      189.78     20.07 o 
  -3   3   9       77.66       77.15     19.88 o 
  -2   3   9     2014.52     1877.30     48.20 o 
  -1   3   9      568.67      524.10     26.68 o 
   0   3   9        1.30       28.67     12.65 o 
   1   3   9      119.51      128.58     19.02 o 
   2   3   9     1025.07      907.04     30.63 o 
   3   3   9      108.69      130.71     16.35 o 
   4   3   9      777.72      713.12     34.69 o 
   5   3   9      140.21      107.86     21.41 o 
   6   3   9        9.64       13.39      9.03 o 
   7   3   9        0.68        9.53     10.04 o 
   8   3   9       16.66       37.89     11.34 o 
   9   3   9      136.54      175.74     17.20 o 
  10   3   9       66.03       77.98     24.84 o 
  11   3   9       14.69       15.50     22.72 o 
  12   3   9       35.09       31.10     33.93 o 
  13   3   9      750.07      796.89     85.36 o 
  14   3   9      314.93      312.26     60.97 o 
 -14   4   9      152.96      118.04     49.52 o 
 -13   4   9       67.74       48.83     39.00 o 
 -12   4   9       28.87      120.64     23.10 o 
 -11   4   9       86.02       70.92     35.70 o 
 -10   4   9      449.43      505.00     39.94 o 
  -9   4   9      285.66      268.62     22.18 o 
  -8   4   9     1041.83      880.19     40.44 o 
  -7   4   9      302.05      271.97     23.15 o 
  -6   4   9       99.83       98.86     17.87 o 
  -5   4   9       31.64       46.89     16.56 o 
  -4   4   9      340.90      322.60     29.35 o 
  -3   4   9        0.73       29.76     18.50 o 
  -2   4   9        0.04      -10.05     14.47 o 
  -1   4   9        1.41        1.14     18.46 o 
   0   4   9      195.41      229.35     22.85 o 
   1   4   9       74.75       79.00     16.92 o 
   2   4   9     3218.83     2848.45     53.09 o 
   3   4   9     2062.75     1828.11     54.22 o 
   4   4   9      155.83      155.08     23.84 o 
   5   4   9      334.53      317.06     30.59 o 
   6   4   9        3.93      -28.16     28.16 o 
   7   4   9        8.35      -11.07     34.26 o 
   8   4   9        2.08       49.07     27.34 o 
   9   4   9      340.19      294.35     28.75 o 
  10   4   9       49.63       56.98     24.14 o 
  11   4   9        5.45       21.57     52.74 o 
 -12   5   9        1.46       43.28     37.67 o 
 -11   5   9      408.07      446.78     74.23 o 
 -10   5   9      307.59      425.52     73.27 o 
  -9   5   9        3.68       62.91     23.68 o 
  -8   5   9       90.71      111.77     20.32 o 
  -7   5   9        0.16       21.71     16.30 o 
  -6   5   9      365.05      367.65     27.40 o 
  -5   5   9        5.25       42.99     16.87 o 
  -4   5   9      415.42      407.58     28.57 o 
  -3   5   9     1354.39     1231.18     44.33 o 
  -2   5   9       62.62       53.05     21.66 o 
  -1   5   9     1025.39      917.51     38.99 o 
   0   5   9      211.83      235.06     23.65 o 
   1   5   9      501.87      468.44     28.37 o 
   2   5   9       49.79       63.45     33.11 o 
   3   5   9      932.10      817.63     40.47 o 
   4   5   9       36.24       37.84     36.20 o 
   5   5   9        3.95        5.57     27.56 o 
   6   5   9       87.27      141.72     26.11 o 
   7   5   9      124.38      147.31     39.70 o 
   8   5   9      235.66      332.96     96.01 o 
   9   5   9      344.98      706.20     53.64 o 
  -7   6   9       79.06       81.63     31.28 o 
  -6   6   9       54.44      114.56     33.87 o 
  -5   6   9       27.98       54.81     29.92 o 
  -4   6   9        2.65       58.63     28.35 o 
  -3   6   9       41.52      110.62     28.95 o 
  -2   6   9       80.82      126.56     22.89 o 
  -1   6   9       17.70       71.59     21.35 o 
   0   6   9       38.30       76.19     24.50 o 
   1   6   9      514.75      482.88     47.43 o 
   2   6   9       19.02      100.37     84.79 o 
   3   6   9      163.74      308.45     71.26 o 
   4   6   9       75.79      271.33    141.54 o 
   5   6   9       37.25      128.20     82.86 o 
 -18   0  10      275.06      288.23     31.65 o 
 -17   0  10      229.14      206.78     28.09 o 
 -16   0  10        7.25       24.36     19.84 o 
 -15   0  10      377.52      420.53     27.26 o 
 -14   0  10      317.87      341.44     32.51 o 
 -13   0  10      699.39      673.81     32.03 o 
 -12   0  10      394.54      411.66     26.05 o 
 -11   0  10      693.74      705.70     25.55 o 
 -10   0  10     1276.38     1268.89     32.60 o 
  -9   0  10       73.20       79.06     11.20 o 
  -8   0  10        0.15       -0.83      7.31 o 
  -7   0  10     1175.01     1218.73     28.53 o 
  -6   0  10     3969.67     4289.01     70.68 o 
  -5   0  10     3247.80     3628.86     60.51 o 
  -4   0  10     1679.29     1886.16     49.25 o 
  -3   0  10     4922.82     4866.12     89.11 o 
  -2   0  10     1304.10     1314.44     30.65 o 
  -1   0  10     9970.71    10930.23    187.66 o 
   0   0  10      297.55      217.51     13.49 o 
   1   0  10      819.00     1028.75     25.82 o 
   2   0  10    10173.46    10737.76    230.14 o 
   3   0  10     1442.32     1446.39     32.85 o 
   4   0  10       29.32       31.43      7.58 o 
   5   0  10     4077.30     3993.94     65.56 o 
   6   0  10      202.31      212.82     13.44 o 
   7   0  10     3106.21     2868.88     74.71 o 
   8   0  10     1882.50     1769.54     55.18 o 
   9   0  10      456.81      464.50     30.68 o 
  10   0  10        0.20        3.05     13.66 o 
  11   0  10       55.14       50.66     17.26 o 
  12   0  10      486.88      521.34     48.47 o 
  13   0  10       23.65       51.62     28.22 o 
  14   0  10      509.50      518.45     63.42 o 
  15   0  10      391.89      287.53     41.27 o 
  16   0  10       14.49       32.35     25.22 o 
 -18   1  10       16.98       16.07     15.35 o 
 -17   1  10       81.50       79.68     17.77 o 
 -16   1  10        2.95       12.99     11.65 o 
 -15   1  10       20.77       21.44     11.51 o 
 -14   1  10        0.22        1.75      8.03 o 
 -13   1  10       16.35       35.03      8.65 o 
 -12   1  10      430.31      446.10     16.35 o 
 -11   1  10       92.59      110.13     10.24 o 
 -10   1  10      692.27      722.10     19.47 o 
  -9   1  10       31.41       44.02      7.72 o 
  -8   1  10       88.18       99.06      9.22 o 
  -7   1  10      598.09      734.99     24.35 o 
  -6   1  10      801.13      878.53     18.29 o 
  -5   1  10     1942.54     2128.12     34.07 o 
  -4   1  10       60.36      246.81     18.39 o 
  -3   1  10      223.74      264.77     10.14 o 
  -2   1  10      572.61      571.02     14.97 o 
  -1   1  10      452.24      517.60     13.10 o 
   0   1  10        1.89       -1.34      4.84 o 
   1   1  10     1765.47     2024.58     30.29 o 
   2   1  10       11.61        6.91      5.34 o 
   3   1  10      490.04      602.98     13.36 o 
   4   1  10       27.02       20.66      6.11 o 
   5   1  10      158.21      164.09     10.04 o 
   6   1  10      195.12      185.83     11.27 o 
   7   1  10      447.99      401.33     15.87 o 
   8   1  10      777.07      716.46     20.15 o 
   9   1  10        5.44       -3.06      9.42 o 
  10   1  10       23.31       19.04     10.95 o 
  11   1  10      125.56      134.72     16.28 o 
  12   1  10        0.30       24.50     11.70 o 
  13   1  10       40.29       43.63     13.67 o 
  14   1  10        6.37       15.81     13.33 o 
  15   1  10        4.86        6.74     14.25 o 
 -17   2  10       12.07       -3.62     31.42 o 
 -16   2  10       87.62       95.50     18.78 o 
 -15   2  10      312.00      323.79     25.21 o 
 -14   2  10        2.16       -1.56     20.24 o 
 -13   2  10      304.27      336.36     19.62 o 
 -12   2  10      122.25      155.13     15.10 o 
 -11   2  10      777.17      736.45     24.99 o 
 -10   2  10      474.77      436.03     22.68 o 
  -9   2  10      153.03      141.74     15.77 o 
  -8   2  10      526.18      541.43     24.34 o 
  -7   2  10      939.52      899.85     27.11 o 
  -5   2  10      182.96      219.44     15.27 o 
  -4   2  10      558.41      613.37     21.54 o 
  -3   2  10       22.03       60.94     10.83 o 
  -2   2  10      333.07      326.65     19.51 o 
  -1   2  10      642.82      852.81     28.20 o 
   0   2  10     2629.74     2657.58     68.27 o 
   1   2  10      487.71      456.30     17.39 o 
   2   2  10     2079.05     1901.23     28.12 o 
   3   2  10       28.81       22.35      7.27 o 
   4   2  10      251.75      260.61     15.43 o 
   5   2  10     2131.13     2005.92     38.61 o 
   6   2  10      166.00      147.36     13.72 o 
   7   2  10       32.36       37.45     11.19 o 
   8   2  10       58.90       49.88     11.43 o 
   9   2  10      649.25      625.13     23.00 o 
  10   2  10      147.60      122.88     18.78 o 
  11   2  10       18.13        5.06     15.75 o 
  12   2  10      304.00      278.36     27.96 o 
  13   2  10        7.06      -16.46     16.46 o 
  14   2  10       20.19       13.12     24.74 o 
  15   2  10      328.22      284.25     31.27 o 
 -16   3  10      162.46       85.21     42.03 o 
 -15   3  10      132.88      174.94     27.84 o 
 -14   3  10       89.26      100.06     23.68 o 
 -13   3  10        3.47       43.12     19.19 o 
 -12   3  10        1.15       31.58     18.57 o 
 -11   3  10      192.41      222.52     23.01 o 
 -10   3  10      320.26      328.80     34.16 o 
  -9   3  10      565.99      496.94     41.82 o 
  -8   3  10       45.67       52.84     14.14 o 
  -7   3  10       14.77       59.35     17.51 o 
  -6   3  10       56.04       38.52     15.96 o 
  -5   3  10     1343.73     1170.77     38.71 o 
  -4   3  10     4815.79     4695.50     96.71 o 
  -3   3  10      441.15      383.17     25.97 o 
  -2   3  10       28.66       29.58     15.26 o 
  -1   3  10       13.95       28.45     14.67 o 
   0   3  10      380.25      378.97     22.74 o 
   1   3  10        4.12        1.95     11.91 o 
   2   3  10      788.74      727.56     28.39 o 
   3   3  10       73.82      104.85     20.75 o 
   4   3  10     1138.70     1072.57     49.89 o 
   5   3  10      925.82      873.43     36.93 o 
   6   3  10     1168.46     1067.50     27.99 o 
   7   3  10       43.45       57.64     12.08 o 
   8   3  10       85.96      128.91     14.85 o 
   9   3  10      904.24      827.15     37.03 o 
  10   3  10       62.19       94.11     24.93 o 
  11   3  10      187.68      189.89     29.60 o 
  12   3  10       42.93       80.68     48.00 o 
  13   3  10        1.73      -14.94     45.91 o 
  14   3  10        4.59       11.61     50.07 o 
 -14   4  10      343.09      386.89     68.09 o 
 -13   4  10       19.56       53.17     37.87 o 
 -12   4  10      113.15      225.12     50.88 o 
 -11   4  10       42.88       70.87     16.24 o 
 -10   4  10       37.58       59.88     26.43 o 
  -9   4  10      323.64      333.64     24.00 o 
  -8   4  10       86.41       91.71     14.85 o 
  -7   4  10       75.69      109.91     22.26 o 
  -6   4  10       63.78       59.91     16.75 o 
  -5   4  10      358.59      394.35     27.12 o 
  -4   4  10      205.41      202.59     22.65 o 
  -3   4  10     1128.98     1025.41     38.36 o 
  -2   4  10      559.70      545.00     35.86 o 
  -1   4  10      581.38      581.00     30.92 o 
   0   4  10      322.28      317.11     26.55 o 
   1   4  10     2532.29     2251.37     52.77 o 
   2   4  10     1440.22     1349.48     57.37 o 
   3   4  10      149.92      188.85     24.88 o 
   4   4  10      194.89      211.99     26.51 o 
   5   4  10        9.66       48.52     18.55 o 
   6   4  10      515.13      466.34     47.10 o 
   7   4  10      105.86      124.95     15.42 o 
   8   4  10      668.19      591.93     25.49 o 
   9   4  10        3.55       14.60     17.56 o 
  10   4  10       81.66      122.28     40.22 o 
 -11   5  10       53.50      109.31     45.04 o 
 -10   5  10       60.66       56.80     42.25 o 
  -9   5  10       17.38       69.88     15.87 o 
  -8   5  10      100.52       92.89     21.88 o 
  -7   5  10       83.18      133.68     21.80 o 
  -6   5  10       28.98       46.27     17.88 o 
  -5   5  10        4.00       20.73     16.93 o 
  -4   5  10        0.50       16.88     17.53 o 
  -3   5  10       93.24       91.13     21.34 o 
  -2   5  10      388.37      346.54     29.60 o 
  -1   5  10      750.81      688.70     35.53 o 
   0   5  10       49.07       50.98     26.30 o 
   1   5  10      286.83      290.64     34.55 o 
   2   5  10      112.22       97.56     23.03 o 
   3   5  10        0.12       12.43     34.32 o 
   4   5  10      116.02      121.56     32.22 o 
   5   5  10       19.37       13.41     20.25 o 
   6   5  10      208.01      196.63     29.63 o 
   7   5  10      275.81      325.85    101.86 o 
   8   5  10      110.81      264.22     89.01 o 
   9   5  10       81.00       84.65     52.84 o 
  -6   6  10      183.80      190.93     37.93 o 
  -5   6  10        1.27       17.68     27.70 o 
  -4   6  10       19.46       59.79     29.46 o 
  -3   6  10      173.11      213.75     38.60 o 
  -2   6  10     1438.31     1113.35     63.79 o 
   0   6  10       37.50      104.41     39.48 o 
   1   6  10      234.40      275.60     54.33 o 
   2   6  10        8.99      141.07     33.71 o 
   3   6  10      328.24      408.56    128.24 o 
   4   6  10      318.39      424.52     97.42 o 
 -18   1  11      183.38      187.27     21.66 o 
 -17   1  11       14.17       32.40     12.74 o 
 -16   1  11       23.00       24.71     12.15 o 
 -15   1  11      102.50      103.13     14.02 o 
 -14   1  11      299.06      353.33     16.25 o 
 -13   1  11       93.64      102.14     10.71 o 
 -12   1  11      765.18      789.58     20.79 o 
 -11   1  11       89.12      114.62     10.16 o 
 -10   1  11        1.51       16.55      7.74 o 
  -9   1  11     4014.35     3784.48     50.96 o 
  -8   1  11     1575.67     1572.66     29.03 o 
  -7   1  11      864.17      919.34     20.37 o 
  -6   1  11     2403.28     2328.39     40.91 o 
  -5   1  11       62.23       77.20      9.01 o 
  -4   1  11     1100.29     1183.83     27.11 o 
  -3   1  11     6557.59     6702.38     92.37 o 
  -2   1  11      639.32      741.62     14.60 o 
  -1   1  11       95.13       98.66      7.42 o 
   0   1  11       45.77       52.33      6.78 o 
   1   1  11    10997.80    11463.95    140.19 o 
   2   1  11       14.32        5.28      4.35 o 
   3   1  11        0.16       -6.33      7.27 o 
   4   1  11     1350.06     1370.18     27.30 o 
   5   1  11        0.65       -2.10      6.41 o 
   6   1  11      945.28      873.57     21.13 o 
   7   1  11      867.23      756.76     20.76 o 
   8   1  11       56.67       64.85     13.75 o 
   9   1  11      265.13      272.00     20.10 o 
  10   1  11      311.66      280.77     20.82 o 
  11   1  11       84.00       76.76     13.65 o 
  12   1  11      368.65      371.69     23.82 o 
  13   1  11      431.81      443.61     30.12 o 
  14   1  11       39.22       45.32     15.20 o 
  15   1  11        1.89      -11.18     13.83 o 
 -17   2  11       91.07       52.26     33.84 o 
 -16   2  11       23.12       41.69     24.52 o 
 -15   2  11      158.23      222.88     32.90 o 
 -14   2  11       84.81       98.59     24.12 o 
 -13   2  11      467.73      465.50     21.95 o 
 -12   2  11      211.80      212.32     16.79 o 
 -11   2  11       20.02       42.22     11.54 o 
 -10   2  11        4.79       17.45     12.09 o 
  -9   2  11       16.62        3.36     10.90 o 
  -8   2  11      397.22      394.17     21.81 o 
  -7   2  11        0.36       -3.78     11.42 o 
  -6   2  11      427.23      365.55     19.45 o 
  -5   2  11     3741.89     3754.76     65.54 o 
  -4   2  11      187.50      180.84     16.51 o 
  -3   2  11      187.71      220.33     11.51 o 
  -2   2  11     1007.37     1143.39     34.84 o 
  -1   2  11       23.59       44.29      9.07 o 
   0   2  11       50.25       43.02     11.00 o 
   1   2  11     2499.66     2454.79     40.77 o 
   2   2  11     1685.25     1671.49     29.19 o 
   3   2  11        6.03       -4.10      5.86 o 
   4   2  11       25.79       32.40     10.05 o 
   5   2  11        5.02       22.13     11.48 o 
   6   2  11      192.92      174.35     14.77 o 
   7   2  11      199.38      208.03     15.54 o 
   8   2  11      158.51      164.64     16.13 o 
   9   2  11        3.33       15.44     10.21 o 
  10   2  11      172.03      203.88     36.06 o 
  11   2  11      348.87      319.80     40.94 o 
  12   2  11      109.81       97.15     24.14 o 
  13   2  11      101.74       87.76     22.49 o 
  14   2  11       81.65       92.81     39.20 o 
  15   2  11       37.95       45.29     44.93 o 
 -16   3  11        1.68       20.28     35.18 o 
 -15   3  11      136.23      173.44     27.05 o 
 -14   3  11       91.07      110.06     24.43 o 
 -13   3  11        4.97       61.98     19.93 o 
 -12   3  11      144.01      137.18     20.70 o 
 -11   3  11       28.99       49.55     16.21 o 
 -10   3  11      547.95      576.74     28.40 o 
  -9   3  11       18.37       38.31     12.44 o 
  -8   3  11        2.12        3.61     12.71 o 
  -7   3  11      842.07      707.52     31.11 o 
  -6   3  11     5598.93     5006.52    103.48 o 
  -5   3  11        6.45       64.14     16.28 o 
  -4   3  11     1429.64     1423.21     43.36 o 
  -3   3  11       44.71       27.02     19.67 o 
  -2   3  11     1051.71      973.97     35.99 o 
  -1   3  11      411.14      388.66     26.68 o 
   0   3  11     2070.22     1841.23     58.83 o 
   1   3  11      991.25      947.65     31.44 o 
   2   3  11        0.44       -7.88     12.61 o 
   3   3  11        0.01       -3.66      9.47 o 
   4   3  11     1238.11     1159.97     36.29 o 
   5   3  11       11.89       21.29     15.22 o 
   6   3  11      118.96      119.61     13.60 o 
   7   3  11        0.79       19.44     14.92 o 
   8   3  11      541.34      505.75     27.34 o 
   9   3  11      107.91      132.59     26.04 o 
  10   3  11        6.23       11.94     21.48 o 
  11   3  11        8.94       14.02     30.53 o 
  12   3  11      151.75      139.69     51.87 o 
  13   3  11        8.23       26.35     47.39 o 
 -14   4  11        6.10       49.28     40.79 o 
 -13   4  11       61.92       87.39     42.41 o 
 -12   4  11      375.05      469.52     68.90 o 
 -11   4  11       79.95       76.82     23.57 o 
 -10   4  11      197.87      262.03     27.30 o 
  -9   4  11       24.54       76.99     30.82 o 
  -8   4  11      126.58      161.87     20.94 o 
  -7   4  11      484.81      429.32     27.70 o 
  -6   4  11      347.02      301.14     24.97 o 
  -5   4  11      126.61      109.64     24.75 o 
  -4   4  11      201.06      235.13     24.46 o 
  -3   4  11      220.93      237.69     24.37 o 
  -2   4  11     1829.89     1614.90     48.92 o 
  -1   4  11      863.30      758.64     34.56 o 
   0   4  11     1754.33     1576.49     48.23 o 
   1   4  11      470.19      494.49     27.41 o 
   2   4  11      214.43      240.13     32.66 o 
   3   4  11        9.54       17.15     17.10 o 
   4   4  11       41.00       43.81     19.38 o 
   5   4  11       56.11       96.59     26.56 o 
   6   4  11       56.46       62.98     20.96 o 
   7   4  11       68.50       73.11     25.55 o 
   8   4  11       82.07      131.84     28.28 o 
   9   4  11       31.70       19.62     30.12 o 
  10   4  11      353.27      348.52     45.21 o 
 -11   5  11        8.25       36.77     41.72 o 
 -10   5  11      373.96      333.15     64.69 o 
  -9   5  11        6.77       74.83     26.54 o 
  -8   5  11      362.79      382.49     28.62 o 
  -7   5  11      803.97      685.04     35.21 o 
  -6   5  11       19.00       46.31     18.56 o 
  -5   5  11      146.03      158.88     22.83 o 
  -4   5  11       13.80       30.71     26.29 o 
  -3   5  11      176.07      189.72     24.81 o 
  -2   5  11      486.32      472.10     32.57 o 
  -1   5  11      193.04      221.84     25.78 o 
   0   5  11      569.19      504.35     31.94 o 
   1   5  11        4.17       32.83     19.55 o 
   2   5  11      327.10      341.92     36.39 o 
   3   5  11      219.35      285.63     38.33 o 
   4   5  11        0.30       11.26     18.14 o 
   5   5  11      660.72      581.70     41.79 o 
   6   5  11       31.30       16.11     27.08 o 
   7   5  11       82.89      141.35     56.12 o 
   8   5  11      178.44      421.34     42.68 o 
   9   5  11        9.26      -43.18     43.18 o 
  -6   6  11        0.71       56.13     31.30 o 
  -5   6  11      140.47      171.01     36.59 o 
  -4   6  11      142.06      168.76     49.40 o 
  -3   6  11       35.48       62.73     29.19 o 
  -1   6  11       57.69       42.82     37.49 o 
   0   6  11       57.95      120.91     43.20 o 
   1   6  11      204.23      298.41     53.56 o 
   3   6  11       36.44       73.69     60.68 o 
   4   6  11       55.20      145.11     42.67 o 
 -18   0  12        6.01        6.33     18.70 o 
 -17   0  12      817.41      790.51     45.30 o 
 -16   0  12      757.69      799.68     41.56 o 
 -15   0  12       88.73      101.99     18.68 o 
 -14   0  12      164.45      182.84     21.17 o 
 -13   0  12      238.82      281.53     23.42 o 
 -12   0  12      447.77      443.77     26.24 o 
 -11   0  12      520.92      542.34     33.75 o 
 -10   0  12     1422.58     1406.12     35.39 o 
  -9   0  12      141.13      186.18     14.05 o 
  -8   0  12       19.11       14.49      8.34 o 
  -7   0  12     1223.35     1058.22     27.26 o 
  -6   0  12      237.49      440.71     30.37 o 
  -5   0  12     2621.28     2586.09     46.57 o 
  -4   0  12     6277.07     6410.58    116.35 o 
  -3   0  12      878.37     1164.49     30.14 o 
  -2   0  12      939.38      876.25     25.08 o 
  -1   0  12      569.28      616.34     20.61 o 
   0   0  12       35.26       40.48      8.21 o 
   1   0  12       17.18        3.60      5.88 o 
   2   0  12      286.67      276.80     13.77 o 
   3   0  12      463.28      500.14     20.92 o 
   4   0  12      541.82      548.88     21.50 o 
   5   0  12     1957.35     1848.98     36.51 o 
   6   0  12      394.67      392.96     28.95 o 
   7   0  12     1849.97     1748.66     65.23 o 
   8   0  12     4126.46     4003.66     99.06 o 
   9   0  12      385.25      398.38     29.32 o 
  10   0  12      270.30      319.96     25.87 o 
  11   0  12      972.44      978.37     41.61 o 
  12   0  12       11.82       20.28     15.79 o 
  13   0  12      269.64      300.60     43.38 o 
  14   0  12      318.49      392.67     45.86 o 
  15   0  12      688.76      683.94     57.77 o 
 -18   1  12       25.83       24.98     15.14 o 
 -17   1  12        4.25       10.86     11.97 o 
 -16   1  12        6.84       18.55     11.60 o 
 -15   1  12       27.84       20.30     10.63 o 
 -14   1  12       62.54       66.52     11.51 o 
 -13   1  12      158.45      186.39     12.55 o 
 -12   1  12       30.01       43.58      8.80 o 
 -11   1  12      438.55      438.44     16.16 o 
 -10   1  12        0.19       -3.08      7.14 o 
  -9   1  12       76.55       92.70      9.37 o 
  -8   1  12      441.54      454.63     16.33 o 
  -7   1  12      303.05      327.59     14.03 o 
  -6   1  12        0.03       14.99      5.60 o 
  -5   1  12        2.78       -2.91      6.63 o 
  -4   1  12      289.94      296.45     13.57 o 
  -3   1  12      155.48      174.70     10.27 o 
  -2   1  12      356.20      484.32     19.48 o 
  -1   1  12       22.09       17.56      5.27 o 
   0   1  12      198.97      230.58      9.53 o 
   1   1  12      219.86      205.30      9.38 o 
   2   1  12      689.44      671.96     16.03 o 
   3   1  12      247.53      213.02     10.55 o 
   4   1  12      247.25      266.07     14.00 o 
   5   1  12      858.75      860.15     22.75 o 
   6   1  12       12.12       14.54      8.48 o 
   7   1  12      121.77      133.38     11.39 o 
   8   1  12       29.25       24.39     10.83 o 
   9   1  12       11.55        8.98     10.40 o 
  10   1  12       15.43       18.64     11.33 o 
  11   1  12        0.09       12.56     11.00 o 
  12   1  12        0.77       15.64     11.85 o 
  13   1  12        2.12       -0.26     11.81 o 
  14   1  12        1.22        0.80     12.71 o 
  15   1  12       62.33       77.62     17.35 o 
 -17   2  12       68.04       49.68     40.27 o 
 -16   2  12       54.68       41.13     20.32 o 
 -15   2  12        3.32       17.66     24.72 o 
 -14   2  12      398.42      393.34     21.32 o 
 -13   2  12        0.09        4.65     10.93 o 
 -12   2  12        0.32        2.78     10.31 o 
 -11   2  12      137.34      137.99     23.82 o 
 -10   2  12     1201.07     1129.39     33.92 o 
  -9   2  12      336.72      336.67     29.14 o 
  -8   2  12       31.05       42.35     14.22 o 
  -7   2  12     1965.53     1781.67     57.57 o 
  -6   2  12        4.85        9.79     10.64 o 
  -5   2  12      114.21      130.51     14.39 o 
  -4   2  12     3088.90     3127.80     50.59 o 
  -3   2  12      365.50      411.32     15.22 o 
  -2   2  12     1703.96     1617.97     47.61 o 
  -1   2  12      323.35      315.58     18.73 o 
   0   2  12      277.08      287.92     15.23 o 
   1   2  12      240.35      182.52      9.66 o 
   2   2  12       15.88       17.62      8.48 o 
   3   2  12        0.77        9.87      9.56 o 
   4   2  12      520.67      471.08     20.45 o 
   5   2  12      598.91      564.51     22.02 o 
   6   2  12      128.02      112.59     13.41 o 
   7   2  12       96.61      127.90     13.61 o 
   8   2  12      884.86      796.23     25.11 o 
   9   2  12       88.63       82.03     15.86 o 
  10   2  12        7.98        2.45     16.09 o 
  11   2  12      503.54      544.67     47.49 o 
  12   2  12      227.06      210.89     26.61 o 
  13   2  12      138.89      148.37     25.70 o 
  14   2  12      192.25      152.93     25.95 o 
 -16   3  12       56.84       57.23     39.94 o 
 -15   3  12       87.28      127.75     24.81 o 
 -14   3  12       13.31       38.82     17.59 o 
 -13   3  12      775.06      769.46     42.94 o 
 -12   3  12      251.43      264.52     24.64 o 
 -11   3  12       23.28       45.79     15.99 o 
 -10   3  12      191.06      192.78     21.69 o 
  -9   3  12      112.79      118.23     25.68 o 
  -8   3  12      223.38      184.66     23.98 o 
  -7   3  12      369.45      375.51     25.71 o 
  -6   3  12     2400.12     2523.83     62.81 o 
  -5   3  12       24.44       -2.01     15.03 o 
  -4   3  12     1221.24     1206.83     40.41 o 
  -3   3  12     1771.52     1661.14     48.33 o 
  -2   3  12       25.21       16.98     15.83 o 
  -1   3  12      153.74      139.73     20.12 o 
   0   3  12      375.54      405.79     22.96 o 
   1   3  12      211.21      214.94     24.66 o 
   2   3  12     1162.68      985.66     37.43 o 
   3   3  12     1397.46     1292.91     44.15 o 
   4   3  12      857.39      788.74     31.55 o 
   5   3  12      131.85      130.02     13.41 o 
   6   3  12       23.87       22.91     16.05 o 
   7   3  12      440.36      431.05     25.93 o 
   8   3  12       65.85       55.01     20.40 o 
   9   3  12       14.13       19.87     21.98 o 
  10   3  12        8.09        4.08     22.15 o 
  11   3  12        4.06      -13.50     43.92 o 
  12   3  12       54.04       76.64     47.28 o 
  13   3  12       27.55       45.45     48.98 o 
 -14   4  12       81.97       34.49     38.88 o 
 -13   4  12        7.97      -11.25     34.41 o 
 -11   4  12        6.66       32.61     15.64 o 
 -10   4  12      140.50       86.96     28.01 o 
  -9   4  12        4.25      164.75     84.66 o 
  -8   4  12      149.09      170.58     21.12 o 
  -7   4  12       64.21       85.35     19.06 o 
  -6   4  12      708.57      694.22     33.13 o 
  -5   4  12       31.06       29.27     20.58 o 
  -4   4  12     1026.75      953.93     38.14 o 
  -3   4  12     1132.53     1030.31     39.70 o 
  -2   4  12       44.04       48.90     17.84 o 
  -1   4  12      131.60      141.84     21.52 o 
   0   4  12      147.52      198.37     22.81 o 
   1   4  12       18.66       38.01     16.57 o 
   2   4  12       69.91       89.27     21.19 o 
   3   4  12       74.18       88.68     21.73 o 
   4   4  12        0.75       21.57     18.11 o 
   5   4  12       86.29       89.53     22.68 o 
   6   4  12      624.62      569.90     35.01 o 
   7   4  12       74.44      108.20     19.39 o 
   8   4  12      173.90      239.99     51.79 o 
   9   4  12      407.95      540.20     81.58 o 
  10   4  12       46.83       62.58     49.00 o 
 -11   5  12       51.26       62.96     42.45 o 
  -9   5  12      237.10      298.59     41.19 o 
  -8   5  12      254.96      282.09     25.31 o 
  -7   5  12       18.70       35.94     21.57 o 
  -6   5  12       22.03       69.64     18.84 o 
  -5   5  12       14.85       67.53     18.54 o 
  -4   5  12        7.05       42.15     18.81 o 
  -3   5  12        0.76       44.40     18.38 o 
  -2   5  12       32.27       77.12     20.63 o 
  -1   5  12      200.95      206.90     25.71 o 
   0   5  12      450.57      395.60     45.35 o 
   1   5  12       15.50       40.56     23.30 o 
   2   5  12       15.71       43.07     20.15 o 
   3   5  12       47.87       58.28     37.20 o 
   4   5  12      158.81      153.67     27.24 o 
   5   5  12      201.74      165.97     27.86 o 
   6   5  12       18.49       83.68     94.18 o 
   7   5  12       31.93       85.65     65.84 o 
   8   5  12        6.00      -13.83     45.20 o 
  -6   6  12      668.61      614.27     60.18 o 
  -5   6  12      248.38      273.65     43.49 o 
  -4   6  12        0.92       65.70     30.12 o 
  -3   6  12      489.99      441.27     50.66 o 
  -2   6  12       11.03       72.10     37.10 o 
  -1   6  12       64.41       86.32     41.53 o 
   0   6  12      324.88      294.93     56.79 o 
   1   6  12      678.16      589.24     62.32 o 
   3   6  12       61.91      128.26     36.86 o 
 -18   1  13      524.53      516.11     50.72 o 
 -17   1  13       44.73       39.65     13.20 o 
 -16   1  13       40.71       55.49     13.39 o 
 -15   1  13       21.55       41.87     11.09 o 
 -14   1  13       15.13       15.07     10.17 o 
 -13   1  13      476.66      530.76     18.37 o 
 -12   1  13      988.01      977.03     23.07 o 
 -11   1  13      190.98      225.31     12.96 o 
 -10   1  13     1247.88     1325.99     26.20 o 
  -9   1  13        5.87        4.12      7.22 o 
  -8   1  13     2978.93     3025.49     50.30 o 
  -7   1  13     1023.69     1079.89     24.40 o 
  -6   1  13        0.14        3.48      2.98 o 
  -5   1  13      303.54      353.10     15.47 o 
  -4   1  13       85.96      133.19     18.50 o 
  -3   1  13     4875.45     4644.24     62.02 o 
  -2   1  13      593.62      578.22     15.55 o 
  -1   1  13     1212.63     1239.97     22.75 o 
   0   1  13     5045.56     5035.82     66.14 o 
   1   1  13      206.61      210.96     10.73 o 
   2   1  13      180.31      179.30     10.07 o 
   3   1  13      511.79      481.63     14.92 o 
   4   1  13        4.71       -7.03      7.03 o 
   5   1  13      534.86      509.56     19.06 o 
   6   1  13     1241.81     1286.59     29.61 o 
   7   1  13      417.58      388.06     20.23 o 
   8   1  13      366.61      344.46     21.29 o 
   9   1  13     1217.63     1270.70     51.95 o 
  10   1  13      557.09      516.10     26.50 o 
  11   1  13       18.37       23.69     11.87 o 
  12   1  13      391.80      403.84     32.83 o 
  13   1  13        0.82        1.94     12.54 o 
  14   1  13        5.55       10.93     13.07 o 
  15   1  13      400.76      401.65     38.86 o 
 -17   2  13      213.80      162.87     40.94 o 
 -16   2  13      210.34      184.28     37.61 o 
 -15   2  13       47.52       49.40     24.82 o 
 -14   2  13        0.05       13.24     20.08 o 
 -13   2  13       17.75        6.49     11.36 o 
 -12   2  13       52.64       43.68     22.23 o 
 -11   2  13      616.22      576.20     26.86 o 
 -10   2  13      173.64      189.47     18.15 o 
  -9   2  13        0.19       -8.49     11.69 o 
  -8   2  13       85.73      105.81     17.82 o 
  -7   2  13     1284.42     1269.54     48.41 o 
  -6   2  13      537.28      483.22     25.34 o 
  -5   2  13      106.75      102.73     14.01 o 
  -4   2  13      898.19      920.07     28.25 o 
  -3   2  13      275.36      279.51     12.31 o 
  -2   2  13        0.46       -1.13      9.13 o 
  -1   2  13      380.29      547.09     20.87 o 
   0   2  13       93.46      115.86     11.81 o 
   1   2  13      140.32      127.38      9.34 o 
   2   2  13      617.79      571.66     19.79 o 
   3   2  13      580.85      581.57     24.10 o 
   4   2  13      376.62      308.81     19.94 o 
   5   2  13       96.22      133.01     14.27 o 
   6   2  13      154.92      175.21     15.02 o 
   7   2  13      459.02      442.43     20.56 o 
   8   2  13      270.45      299.79     21.99 o 
   9   2  13      529.13      528.22     42.49 o 
  10   2  13        0.62      -17.65     17.65 o 
  11   2  13        6.38       23.66     18.17 o 
  12   2  13      315.32      318.98     31.85 o 
  13   2  13        1.77       11.95     19.83 o 
  14   2  13       36.29       14.78     20.22 o 
 -16   3  13       21.32       18.07     36.40 o 
 -15   3  13      169.37      265.04     40.60 o 
 -14   3  13        3.75       57.58     19.18 o 
 -13   3  13       90.77      121.84     34.03 o 
 -12   3  13       32.57       31.36     15.88 o 
 -11   3  13      542.82      496.16     33.95 o 
 -10   3  13      180.72      215.39     26.31 o 
  -9   3  13        0.19        7.26     14.21 o 
  -8   3  13       35.07       32.16     22.51 o 
  -7   3  13       13.19       46.36     14.18 o 
  -6   3  13     1042.86      966.83     39.83 o 
  -5   3  13      125.55      136.19     20.21 o 
  -4   3  13      411.28      403.18     27.44 o 
  -3   3  13       61.69       52.68     17.73 o 
  -2   3  13      293.97      315.85     26.60 o 
  -1   3  13      230.86      234.29     23.72 o 
   0   3  13     4648.29     3932.11    180.34 o 
   1   3  13      563.83      534.49     34.94 o 
   2   3  13        9.72        1.57     24.78 o 
   3   3  13      118.64      111.46     18.06 o 
   4   3  13      518.62      506.99     27.52 o 
   5   3  13       70.15       89.45     17.91 o 
   6   3  13        0.72       18.22     15.04 o 
   7   3  13       33.57       41.16     16.32 o 
   8   3  13      681.26      697.60     38.10 o 
   9   3  13       10.07       36.61     21.79 o 
  10   3  13        6.45       27.07     28.16 o 
  11   3  13      149.78      143.31     49.74 o 
  12   3  13      183.74      110.05     49.91 o 
  13   3  13      172.93      148.28     53.58 o 
 -14   4  13       57.41       11.75     35.73 o 
 -13   4  13       43.80       68.65     38.92 o 
 -12   4  13       11.35       66.74     21.23 o 
 -11   4  13      468.85      469.21     41.71 o 
 -10   4  13      566.65      532.26     31.25 o 
  -9   4  13      180.14      181.59     22.60 o 
  -8   4  13       28.83       37.87     15.16 o 
  -7   4  13        0.10       80.31     31.22 o 
  -6   4  13      983.36      880.53     36.82 o 
  -5   4  13      261.77      257.64     25.28 o 
  -4   4  13      840.08      878.54     37.03 o 
  -3   4  13      738.85      713.13     34.23 o 
  -2   4  13       23.50       23.51     16.51 o 
  -1   4  13      394.11      400.49     28.55 o 
   0   4  13        7.56       32.09     16.91 o 
   1   4  13       51.08       32.56     31.68 o 
   2   4  13      128.61      156.76     28.21 o 
   3   4  13        0.16      -17.22     17.22 o 
   4   4  13       67.24       47.36     30.24 o 
   5   4  13        1.68       20.51     19.46 o 
   6   4  13      530.46      529.17     26.71 o 
   7   4  13      887.21      815.27     42.26 o 
   8   4  13      385.49      461.28     42.99 o 
   9   4  13      331.21      318.52     43.02 o 
  10   4  13       22.06       46.64     31.45 o 
 -11   5  13      149.03      147.00     50.37 o 
 -10   5  13       30.64       74.61     30.49 o 
  -9   5  13      100.88      159.10     35.63 o 
  -8   5  13       24.90       91.87     24.04 o 
  -7   5  13      396.19      409.91     30.25 o 
  -6   5  13       64.49       82.35     20.20 o 
  -5   5  13        8.25       40.84     18.33 o 
  -4   5  13      357.77      366.35     30.64 o 
  -3   5  13        1.52        1.38     17.70 o 
  -2   5  13       73.80      113.83     22.12 o 
  -1   5  13      835.60      727.40     37.71 o 
   0   5  13       79.84      135.19     28.09 o 
   1   5  13      395.58      411.51     36.08 o 
   2   5  13       21.50       70.88     22.98 o 
   3   5  13       43.45       97.63     23.53 o 
   4   5  13      220.22      192.40     29.76 o 
   5   5  13        7.85       41.95     30.33 o 
   6   5  13       30.24       86.08     72.17 o 
   7   5  13       10.74      120.55     41.48 o 
   8   5  13      256.87      556.44     51.47 o 
  -5   6  13      110.44      127.98     34.68 o 
  -4   6  13        8.98       52.08     29.69 o 
  -3   6  13      267.48      227.13     39.95 o 
  -2   6  13       49.59       70.29     42.43 o 
  -1   6  13       97.80      239.36     55.74 o 
   0   6  13      102.56      174.63     44.37 o 
   1   6  13      349.98      300.94     54.37 o 
   2   6  13      255.82      250.03     49.62 o 
 -18   0  14       87.21       95.05     22.16 o 
 -17   0  14      127.75      115.97     47.15 o 
 -16   0  14      735.57      711.22     35.91 o 
 -15   0  14       36.19       34.33     16.12 o 
 -14   0  14     1382.65     1458.91     46.83 o 
 -13   0  14     4482.65     4500.38     95.51 o 
 -12   0  14      772.75      843.58     34.41 o 
 -11   0  14     6377.53     6462.84    125.19 o 
 -10   0  14     1580.10     1552.93     45.36 o 
  -9   0  14     1051.81     1029.11     29.71 o 
  -8   0  14     4895.01     5014.11     84.80 o 
  -7   0  14      348.63      401.15     18.85 o 
  -6   0  14     1542.48     1823.55     37.91 o 
  -5   0  14     1507.13     1772.27     40.70 o 
  -4   0  14       12.25        5.93      7.65 o 
  -3   0  14      627.12      609.46     22.19 o 
  -2   0  14       20.74       45.97      9.17 o 
  -1   0  14      927.05     1161.79     30.55 o 
   0   0  14     4174.56     5220.41    104.53 o 
   1   0  14     2361.17     2508.69     44.97 o 
   2   0  14     2692.00     2997.85     54.98 o 
   3   0  14     1272.12     1195.74     29.36 o 
   4   0  14     4163.47     4093.49     68.30 o 
   5   0  14      158.62      137.07     17.74 o 
   6   0  14      140.62      109.34     18.12 o 
   7   0  14        5.34       -0.44     14.00 o 
   8   0  14      952.80      880.22     37.96 o 
   9   0  14      266.51      263.85     24.33 o 
  10   0  14      384.95      397.64     29.73 o 
  11   0  14      255.00      233.66     22.94 o 
  12   0  14       61.39       85.92     18.29 o 
  13   0  14      816.09      750.98     57.06 o 
  14   0  14      246.09      221.92     36.96 o 
 -18   1  14       57.27       67.41     16.20 o 
 -17   1  14        0.11        8.13     12.17 o 
 -16   1  14       69.47       67.13     12.49 o 
 -15   1  14      409.18      406.57     19.14 o 
 -14   1  14      835.17      830.22     24.91 o 
 -13   1  14       63.87       79.90     10.49 o 
 -12   1  14     1023.17     1008.23     23.63 o 
 -11   1  14      260.49      312.30     14.35 o 
 -10   1  14      199.10      230.90     12.78 o 
  -9   1  14      295.01      300.29     13.59 o 
  -8   1  14       30.35       55.49     10.75 o 
  -7   1  14        0.14        9.38      6.41 o 
  -6   1  14      604.61      610.92     16.16 o 
  -5   1  14     1081.39     1133.52     26.08 o 
  -4   1  14      314.68      310.29     16.44 o 
  -3   1  14        5.12       -4.88      9.53 o 
  -2   1  14        1.79       37.69      8.46 o 
  -1   1  14     1267.99     1298.18     24.05 o 
   0   1  14      305.20      330.15     13.30 o 
   1   1  14       25.44       13.60      6.33 o 
   2   1  14        6.03       -6.12      6.12 o 
   3   1  14       27.01       28.75      7.07 o 
   4   1  14      283.35      295.36     15.87 o 
   5   1  14       15.24       22.41      9.15 o 
   6   1  14      192.91      195.30     16.12 o 
   7   1  14      211.63      190.06     17.34 o 
   8   1  14       79.37       84.02     17.39 o 
   9   1  14       62.03       49.39     16.34 o 
  10   1  14       99.91       84.22     14.84 o 
  11   1  14      150.80      149.46     36.06 o 
  12   1  14        0.02       -0.87     11.39 o 
  13   1  14       28.47       38.19     14.40 o 
  14   1  14      204.48      200.03     21.65 o 
 -17   2  14        5.58       10.02     20.45 o 
 -16   2  14        6.43        7.29     29.26 o 
 -15   2  14      100.79      122.35     21.47 o 
 -14   2  14      882.03      855.07     29.56 o 
 -13   2  14       52.51       64.83     13.43 o 
 -12   2  14        3.83        2.07     12.03 o 
 -11   2  14      494.46      524.09     27.02 o 
 -10   2  14      299.22      306.29     23.88 o 
  -9   2  14       34.53       40.36     14.53 o 
  -8   2  14     4032.51     3794.42     83.62 o 
  -7   2  14        2.57       23.60     14.21 o 
  -6   2  14       96.23       97.02     12.18 o 
  -5   2  14        0.12       10.96      9.88 o 
  -4   2  14      531.79      545.19     20.71 o 
  -3   2  14      131.83      131.52     12.58 o 
  -2   2  14      152.64      180.92     13.27 o 
  -1   2  14        0.23        1.83      9.64 o 
   0   2  14       56.32       56.76     10.97 o 
   1   2  14     1070.95      994.61     25.59 o 
   2   2  14      414.08      416.21     18.50 o 
   3   2  14       14.36       29.09     12.56 o 
   4   2  14     1918.59     1797.07     41.61 o 
   5   2  14      323.13      288.46     20.06 o 
   6   2  14        3.66       -7.42     10.81 o 
   7   2  14      593.70      547.67     22.33 o 
   8   2  14        7.35       11.52     11.87 o 
   9   2  14      224.49      236.43     26.21 o 
  10   2  14      187.58      159.14     23.78 o 
  11   2  14       97.54       89.81     21.80 o 
  12   2  14       86.86       88.74     22.72 o 
  13   2  14      131.51      138.77     25.66 o 
  14   2  14       98.33       94.37     44.27 o 
 -16   3  14       42.04       35.35     39.39 o 
 -15   3  14       92.56      151.00     25.64 o 
 -14   3  14        1.93       27.34     26.59 o 
 -13   3  14       14.53       16.58     19.32 o 
 -12   3  14      522.55      530.49     30.91 o 
 -11   3  14      225.47      213.01     23.35 o 
 -10   3  14      226.95      258.79     23.62 o 
  -9   3  14       99.09       88.46     24.91 o 
  -8   3  14      595.66      566.94     29.99 o 
  -7   3  14      429.26      450.54     25.03 o 
  -6   3  14       10.05        9.83     20.19 o 
  -5   3  14      353.20      355.78     35.90 o 
  -4   3  14     1375.99     1263.78    104.90 o 
  -3   3  14       31.96       19.89     16.50 o 
  -2   3  14      547.37      822.07     79.65 o 
  -1   3  14      311.41      182.03     42.28 o 
   0   3  14      367.05      372.76     27.71 o 
   1   3  14     1193.02     1115.64     36.27 o 
   2   3  14      174.04      151.64     22.43 o 
   3   3  14        0.52       10.97     16.99 o 
   4   3  14       51.87       79.97     17.46 o 
   5   3  14       28.24       44.41     16.72 o 
   6   3  14      238.03      226.44     22.56 o 
   7   3  14        2.39       38.31     18.46 o 
   8   3  14      142.68      250.93     46.25 o 
   9   3  14      164.62      157.04     35.25 o 
  10   3  14      165.67      141.80     49.11 o 
  11   3  14      422.54      365.79     59.77 o 
  12   3  14       49.78       42.29     48.01 o 
 -14   4  14      206.45      226.37     54.93 o 
 -13   4  14       75.85       96.57     43.25 o 
 -12   4  14      214.92      176.93     32.86 o 
 -11   4  14      128.97      133.03     53.01 o 
 -10   4  14      371.14      416.73     61.07 o 
  -9   4  14      502.28      471.64     29.84 o 
  -8   4  14      474.01      507.73     30.83 o 
  -7   4  14      648.72      646.65     34.95 o 
  -6   4  14       38.86       60.68     19.16 o 
  -5   4  14       60.48      103.80     19.85 o 
  -4   4  14      598.20      597.27     31.71 o 
  -3   4  14        1.04       -0.53     16.21 o 
  -2   4  14       57.46       70.57     18.69 o 
  -1   4  14       59.82       72.39     18.47 o 
   0   4  14      243.71      272.34     25.92 o 
   1   4  14        2.62       42.56     22.36 o 
   2   4  14        0.03       18.73     21.36 o 
   3   4  14      610.76      530.00     35.88 o 
   4   4  14        7.02       17.73     18.68 o 
   5   4  14      125.12      147.28     25.36 o 
   6   4  14       41.65       58.04     20.82 o 
   7   4  14       51.78      107.08     23.35 o 
   8   4  14      275.70      242.00     47.00 o 
   9   4  14       17.80        0.25     63.99 o 
 -10   5  14       37.67       24.43     27.42 o 
  -9   5  14       20.95       25.62     38.27 o 
  -8   5  14      203.71      144.78     35.28 o 
  -7   5  14      418.80      481.53     32.68 o 
  -6   5  14       17.01       39.25     18.20 o 
  -5   5  14       29.01       81.53     30.88 o 
  -4   5  14        0.18       26.58     24.64 o 
  -3   5  14        8.33       21.24     18.81 o 
  -2   5  14       60.71       58.99     20.93 o 
  -1   5  14      274.26      316.65     36.01 o 
   0   5  14      147.77      147.96     50.19 o 
   1   5  14      206.45      257.40     34.11 o 
   2   5  14       24.04      101.25     34.08 o 
   3   5  14        0.04        9.02     22.96 o 
   4   5  14        1.36       54.52     23.38 o 
   5   5  14       48.82      106.08     58.94 o 
   6   5  14       22.00       52.05     72.48 o 
   7   5  14       35.48      102.56     88.87 o 
  -4   6  14      216.94      231.24     42.26 o 
  -3   6  14       23.31       58.28     30.14 o 
  -2   6  14       83.22       86.49     46.04 o 
  -1   6  14       40.88      100.15     44.19 o 
   0   6  14      166.43      247.64     52.33 o 
   1   6  14        0.19      110.66     35.87 o 
 -17   1  15      137.13      152.96     16.64 o 
 -16   1  15      241.96      245.26     17.35 o 
 -15   1  15       13.19        0.30     10.25 o 
 -14   1  15      233.73      256.88     16.50 o 
 -13   1  15       17.71        5.62      9.93 o 
 -12   1  15     1448.14     1451.76     28.79 o 
 -11   1  15      867.87      865.30     21.57 o 
 -10   1  15      228.26      262.30     13.22 o 
  -9   1  15      476.89      475.69     17.26 o 
  -8   1  15       16.65       21.38      7.66 o 
  -7   1  15      815.81      737.20     21.24 o 
  -6   1  15      889.02      922.19     24.97 o 
  -5   1  15      670.77      680.74     21.28 o 
  -4   1  15     2972.65     2639.03     77.25 o 
  -3   1  15       13.67       26.40      7.29 o 
  -2   1  15      119.30      134.39      9.54 o 
  -1   1  15       22.22       34.57      7.26 o 
   0   1  15       40.97       86.61      9.46 o 
   1   1  15     1384.95     1451.45     26.60 o 
   2   1  15      503.62      488.36     16.25 o 
   3   1  15     1161.08     1116.29     26.53 o 
   4   1  15      485.91      554.27     28.40 o 
   5   1  15     3119.66     3230.22     54.17 o 
   6   1  15     1984.03     1892.86     37.59 o 
   7   1  15      288.92      278.41     20.40 o 
   8   1  15      458.07      502.69     27.76 o 
   9   1  15       91.80       73.28     15.84 o 
  10   1  15        0.07       -0.62     10.60 o 
  11   1  15      754.30      732.32     49.45 o 
  12   1  15       90.13       99.68     17.17 o 
  13   1  15        1.01        5.20     13.29 o 
  14   1  15      219.07      216.98     25.13 o 
 -17   2  15       40.42       -3.77     45.71 o 
 -16   2  15       21.31      -17.13     43.78 o 
 -15   2  15      546.64      599.51     36.74 o 
 -14   2  15      361.30      408.92     22.46 o 
 -13   2  15      163.14      161.93     20.33 o 
 -12   2  15       38.10       23.77     19.08 o 
 -11   2  15        0.86       -7.91     12.98 o 
 -10   2  15      110.40      125.24     18.73 o 
  -9   2  15      115.71      146.37     15.64 o 
  -8   2  15      690.36      708.23     28.76 o 
  -7   2  15      619.53      558.53     27.98 o 
  -6   2  15       10.23      105.17     22.43 o 
  -5   2  15       92.34      113.84     13.28 o 
  -4   2  15       17.72       12.62     10.78 o 
  -3   2  15      154.50      167.65     15.18 o 
  -2   2  15     1911.05     1804.89     37.06 o 
  -1   2  15      598.83      559.49     21.43 o 
   0   2  15       99.36       96.58     12.61 o 
   1   2  15      103.88      118.87     12.85 o 
   2   2  15       24.53       17.91     12.76 o 
   3   2  15      650.62      659.57     26.45 o 
   4   2  15      424.72      411.70     30.78 o 
   5   2  15      770.75      703.86     26.68 o 
   6   2  15       15.78       47.43     17.15 o 
   7   2  15       26.60       53.00     13.26 o 
   8   2  15        1.70        6.85     14.84 o 
   9   2  15      181.58      148.43     23.29 o 
  10   2  15       61.56       51.59     20.06 o 
  11   2  15      106.64       61.23     21.60 o 
  12   2  15        7.23       19.07     20.03 o 
  13   2  15       50.97       45.98     25.32 o 
 -15   3  15       69.44       47.52     39.85 o 
 -14   3  15       22.15       61.22     48.57 o 
 -13   3  15      103.96      115.27     20.76 o 
 -12   3  15      510.53      482.55     30.34 o 
 -11   3  15      325.53      296.86     25.08 o 
 -10   3  15       18.06        8.28     16.83 o 
  -9   3  15       17.74       29.56      8.31 o 
  -8   3  15      792.21      766.06     34.70 o 
  -7   3  15        5.32       21.42     15.22 o 
  -6   3  15     1493.53     1384.92     45.22 o 
  -5   3  15      142.26      180.44     21.23 o 
  -4   3  15      370.65      408.60     24.80 o 
  -3   3  15      150.03      201.45     20.41 o 
  -2   3  15       36.56       13.81     22.41 o 
  -1   3  15      376.50      392.53     27.76 o 
   0   3  15       68.94       64.98     16.01 o 
   1   3  15      641.31      599.58     33.30 o 
   2   3  15       54.13       75.62     20.42 o 
   3   3  15       37.43       47.82     18.79 o 
   4   3  15     1086.07      994.89     40.09 o 
   5   3  15       67.67      124.63     21.48 o 
   6   3  15      283.56      268.85     24.04 o 
   7   3  15      266.26      287.00     23.38 o 
   8   3  15      295.25      277.81     29.69 o 
   9   3  15       26.87       52.25     33.26 o 
  10   3  15      182.96      217.01     52.12 o 
  11   3  15       80.88       44.16     48.75 o 
  12   3  15       85.96      111.01     51.42 o 
 -14   4  15       51.59       45.87     38.19 o 
 -13   4  15      102.67      120.64     44.41 o 
 -12   4  15      187.42      182.72     54.38 o 
 -11   4  15      177.96      207.42     34.33 o 
 -10   4  15       53.55       79.33     18.32 o 
  -9   4  15       10.98       16.68     25.31 o 
  -8   4  15      580.50      580.99     32.69 o 
  -7   4  15        0.16       46.56     17.57 o 
  -6   4  15        7.26       55.26     21.32 o 
  -5   4  15        4.85       -3.41     15.55 o 
  -4   4  15       15.57       27.12     17.03 o 
  -3   4  15      240.45      271.80     29.57 o 
  -2   4  15       69.99       80.80     19.88 o 
  -1   4  15       53.32       70.56     19.08 o 
   0   4  15      402.90      416.07     48.54 o 
   1   4  15       18.51       27.95     19.97 o 
   2   4  15      513.17      421.14     33.71 o 
   3   4  15      517.67      474.43     38.48 o 
   4   4  15      472.42      511.50     39.19 o 
   5   4  15      357.02      421.31     42.80 o 
   6   4  15       70.73      134.84     37.57 o 
   7   4  15        3.31       74.88     22.93 o 
   8   4  15        1.94       95.45     23.79 o 
   9   4  15       38.30       98.61     45.06 o 
 -10   5  15       11.04       13.38     28.37 o 
  -9   5  15      231.44      366.75     47.27 o 
  -8   5  15      218.11      214.65     61.52 o 
  -7   5  15       16.33       -0.84     27.75 o 
  -6   5  15        9.51       45.46     30.12 o 
  -5   5  15      612.13      590.27     34.59 o 
  -4   5  15       47.10       49.54     19.04 o 
  -3   5  15      709.28      718.13     37.68 o 
  -2   5  15      122.13      181.16     24.87 o 
  -1   5  15       69.78      124.28     25.97 o 
   0   5  15        7.70       35.49     22.73 o 
   1   5  15      141.75      177.01     30.18 o 
   2   5  15       35.04       83.32     27.26 o 
   3   5  15       36.19       69.44     26.33 o 
   4   5  15      830.21      676.86     68.95 o 
   5   5  15       78.57      162.03     42.37 o 
   6   5  15        3.75      110.63     35.67 o 
   7   5  15      456.16      534.80     94.80 o 
  -2   6  15       46.07       85.47     46.57 o 
  -1   6  15        7.07       69.65     42.57 o 
 -18   0  16      407.01      377.16     58.42 o 
 -17   0  16        3.91       19.83     17.21 o 
 -16   0  16       42.43       23.19     15.79 o 
 -15   0  16       24.58       38.65     20.96 o 
 -14   0  16      221.13      228.36     23.53 o 
 -13   0  16     1618.27     1614.08     49.20 o 
 -12   0  16     2346.88     2306.75     59.51 o 
 -11   0  16       50.27       51.26     14.52 o 
 -10   0  16      376.50      417.13     25.30 o 
  -9   0  16       67.54       77.42     16.52 o 
  -8   0  16     1517.59     1486.58     35.85 o 
  -7   0  16     1571.22     1673.59     37.67 o 
  -6   0  16       25.03       37.15      9.64 o 
  -5   0  16      238.37      246.89     23.28 o 
  -4   0  16      539.79      506.37     22.47 o 
  -3   0  16     2704.76     2758.07     59.05 o 
  -2   0  16     2616.87     2662.82     57.05 o 
  -1   0  16     2461.08     2764.95     63.58 o 
   0   0  16     7962.84     9020.83    160.81 o 
   1   0  16      226.45      296.34     18.22 o 
   2   0  16      220.21      187.63     13.38 o 
   3   0  16      361.26      347.54     21.39 o 
   4   0  16      158.91      153.56     15.38 o 
   5   0  16       63.52       68.59     16.36 o 
   6   0  16     3102.40     2921.21     76.69 o 
   7   0  16     1142.10     1167.97     42.82 o 
   8   0  16       43.36       29.21     14.83 o 
   9   0  16      512.42      507.69     30.98 o 
  10   0  16      870.11      883.60     38.38 o 
  11   0  16        0.55        6.62     14.38 o 
  12   0  16       91.75       75.64     27.71 o 
  13   0  16      290.53      292.14     42.37 o 
  14   0  16        0.51       -2.90     23.08 o 
 -17   1  16        6.35        5.26     18.15 o 
 -16   1  16      180.71      197.15     15.86 o 
 -15   1  16        5.23       12.39     10.49 o 
 -14   1  16      338.48      344.12     18.24 o 
 -13   1  16       55.19       59.73     11.04 o 
 -12   1  16        2.65        2.33      7.94 o 
 -11   1  16      135.71      158.37     11.83 o 
 -10   1  16       36.12       43.92      8.45 o 
  -9   1  16      212.46      223.08     17.23 o 
  -8   1  16     1270.68     1218.83     25.95 o 
  -7   1  16      350.62      388.22     16.48 o 
  -6   1  16       63.66       59.59     11.08 o 
  -5   1  16        9.23        6.17      8.88 o 
  -4   1  16       15.86       23.15      8.76 o 
  -3   1  16      547.41      565.21     17.75 o 
  -2   1  16      269.07      272.85     13.58 o 
  -1   1  16      151.48      185.38     11.34 o 
   0   1  16       12.78       26.20      7.44 o 
   1   1  16       47.02       38.50      8.11 o 
   2   1  16        1.84       -1.41      7.13 o 
   3   1  16       43.67       58.29     10.48 o 
   4   1  16      225.09      225.95     15.47 o 
   5   1  16     1658.51     1575.06     33.81 o 
   6   1  16        2.62        3.83     10.15 o 
   7   1  16        0.78       -6.14     10.02 o 
   8   1  16       14.59       22.88     15.25 o 
   9   1  16       94.82      105.84     15.92 o 
  10   1  16      222.10      198.32     22.43 o 
  11   1  16        3.11        7.98     24.05 o 
  12   1  16        7.44       34.87     14.65 o 
  13   1  16       68.10       81.34     16.21 o 
 -17   2  16       33.15       14.00     39.38 o 
 -16   2  16       10.70       14.23     20.72 o 
 -15   2  16     1086.13     1032.63     49.24 o 
 -14   2  16        0.30       13.61     17.55 o 
 -13   2  16       18.05        7.92     11.91 o 
 -12   2  16      467.80      472.66     22.40 o 
 -11   2  16      166.13      174.61     19.29 o 
 -10   2  16       67.00       67.46     13.56 o 
  -9   2  16      340.12      373.97     21.19 o 
  -8   2  16      216.80      215.19     17.25 o 
  -7   2  16      159.81      167.17     16.78 o 
  -6   2  16       95.26       88.40     15.13 o 
  -5   2  16      514.18      499.73     21.67 o 
  -4   2  16      436.40      467.62     21.11 o 
  -3   2  16      990.06     1017.83     29.99 o 
  -2   2  16     2036.88     2031.55     39.75 o 
  -1   2  16      811.03      756.45     24.01 o 
   0   2  16      904.75      891.92     25.67 o 
   1   2  16       27.22       37.72     11.43 o 
   2   2  16       24.26       13.97     13.52 o 
   3   2  16     1078.52      982.85     31.30 o 
   4   2  16       40.97       30.23     12.82 o 
   5   2  16       88.41       90.97     14.61 o 
   6   2  16       51.23       90.08     14.70 o 
   7   2  16      205.29      232.23     24.36 o 
   8   2  16       99.27       94.75     21.30 o 
   9   2  16        5.28       14.77     17.48 o 
  10   2  16      497.63      504.61     35.86 o 
  11   2  16        7.96       -5.04     27.48 o 
  12   2  16       17.75       18.09     20.42 o 
  13   2  16       35.11       -3.04     31.65 o 
 -15   3  16       26.70       26.56     38.88 o 
 -14   3  16      202.01      323.28     36.93 o 
 -13   3  16      178.25      250.05     40.40 o 
 -12   3  16      157.52      174.08     30.33 o 
 -11   3  16      100.18       91.50     32.28 o 
 -10   3  16      362.76      348.22     27.07 o 
  -9   3  16      628.53      664.51     33.19 o 
  -8   3  16      282.13      257.12     25.23 o 
  -7   3  16       38.37       70.80     17.73 o 
  -6   3  16      445.45      474.96     28.99 o 
  -5   3  16       71.68       59.43     17.84 o 
  -4   3  16      240.13      254.66     25.24 o 
  -3   3  16      575.79      539.21     30.24 o 
  -2   3  16      267.02      314.23     39.59 o 
  -1   3  16       33.66       44.33     16.12 o 
   0   3  16      834.23      796.65     30.83 o 
   1   3  16      761.45      696.41     35.11 o 
   2   3  16      329.78      320.71     27.92 o 
   3   3  16       11.19       15.32     17.97 o 
   4   3  16       13.15       29.55     19.07 o 
   5   3  16       79.98      131.51     23.02 o 
   6   3  16     1343.63     1301.31     46.62 o 
   7   3  16     1312.13     1283.98     61.10 o 
   8   3  16       18.19       90.57     19.92 o 
   9   3  16       38.13       58.93     44.42 o 
  10   3  16       75.09       38.41     45.06 o 
  11   3  16        1.90        9.27     45.43 o 
 -13   4  16      111.14       53.48     39.07 o 
 -12   4  16        6.68       -0.22     25.55 o 
 -11   4  16      217.80      227.72     24.70 o 
 -10   4  16       18.80       32.11     20.12 o 
  -9   4  16       17.15        2.73     23.33 o 
  -8   4  16      146.06      103.28     30.12 o 
  -7   4  16      800.77      717.05     35.90 o 
  -6   4  16        1.29       19.32     17.29 o 
  -5   4  16       18.40       47.99     20.17 o 
  -4   4  16      111.69      141.11     22.42 o 
  -3   4  16        0.60       22.98     17.70 o 
  -2   4  16       10.99       23.75     17.98 o 
  -1   4  16     1042.83      935.42     39.30 o 
   0   4  16       26.23       73.02     28.84 o 
   1   4  16      298.37      334.12     35.09 o 
   2   4  16      189.99      179.14     31.65 o 
   3   4  16      145.12      155.44     29.76 o 
   4   4  16       41.05       78.00     26.58 o 
   5   4  16      269.43      296.74     37.03 o 
   6   4  16      390.90      436.90     38.37 o 
   7   4  16      823.35      806.65     48.10 o 
   8   4  16        0.08       94.52     43.44 o 
   9   4  16       29.87      161.11     49.42 o 
 -10   5  16       57.37       67.41     32.59 o 
  -9   5  16      261.57      336.79     46.51 o 
  -8   5  16        1.50        4.20     26.76 o 
  -7   5  16       50.87       44.46     30.81 o 
  -6   5  16        1.92       57.95     25.35 o 
  -5   5  16       82.84      126.79     21.35 o 
  -4   5  16      130.82      214.26     42.73 o 
  -3   5  16      225.17      299.43     28.75 o 
  -2   5  16       43.84       85.73     36.03 o 
  -1   5  16        4.95      121.94     25.67 o 
   0   5  16        0.60       48.93     53.28 o 
   1   5  16      138.36      184.56     44.81 o 
   2   5  16      101.97      139.82     29.38 o 
   3   5  16       75.02      117.70     43.12 o 
   4   5  16       95.62      133.91     41.86 o 
   5   5  16       99.81      109.02     39.62 o 
   6   5  16        9.90      178.49     46.34 o 
 -17   1  17       39.93       41.13     16.52 o 
 -16   1  17     1029.08      984.52     28.31 o 
 -15   1  17      987.01     1027.98     28.33 o 
 -14   1  17      106.80       95.23     12.24 o 
 -13   1  17     1043.91     1070.64     27.51 o 
 -12   1  17       47.25       62.03     11.04 o 
 -11   1  17      400.69      414.16     15.90 o 
 -10   1  17     1010.11      999.83     23.95 o 
  -9   1  17        0.89       -2.88      7.29 o 
  -8   1  17      666.27      604.02     18.40 o 
  -7   1  17      320.23      338.84     14.34 o 
  -6   1  17       75.54       82.80     11.95 o 
  -5   1  17       42.09       73.45     11.92 o 
  -4   1  17      640.14      657.77     21.55 o 
  -3   1  17      184.76      192.60     12.39 o 
  -2   1  17      354.35      431.64     16.68 o 
  -1   1  17     1321.54     1328.84     26.50 o 
   0   1  17       36.61       35.37      8.34 o 
   1   1  17     1652.10     1671.99     30.36 o 
   2   1  17     4012.91     3907.20     55.89 o 
   3   1  17       16.20       -1.68      9.24 o 
   4   1  17       88.10       79.27     11.78 o 
   5   1  17       18.07       12.30      9.62 o 
   6   1  17      344.42      337.86     21.72 o 
   7   1  17      531.65      540.36     27.25 o 
   8   1  17       11.36       -1.32     11.29 o 
   9   1  17      122.49      132.85     28.71 o 
  10   1  17      253.03      238.58     21.36 o 
  11   1  17     1215.50     1173.51     40.83 o 
  12   1  17        8.94       18.32     13.97 o 
  13   1  17        0.04       25.32     14.49 o 
 -16   2  17      290.80      260.74     51.08 o 
 -15   2  17       47.35       29.69     22.77 o 
 -14   2  17       37.18       20.38     16.79 o 
 -13   2  17        0.01       -0.93     18.47 o 
 -12   2  17       91.12      103.46     15.04 o 
 -11   2  17        0.01       -0.01     11.80 o 
 -10   2  17        0.18       13.69     14.32 o 
  -9   2  17      147.39      158.70     16.55 o 
  -8   2  17      313.03      293.52     19.16 o 
  -7   2  17      660.18      596.22     25.56 o 
  -6   2  17      599.42      600.80     26.12 o 
  -5   2  17      284.94      305.14     17.98 o 
  -4   2  17      456.77      440.91     23.53 o 
  -3   2  17       43.20       35.51     12.57 o 
  -2   2  17       88.34      116.73     13.98 o 
  -1   2  17     1270.67     1184.73     30.04 o 
   0   2  17        0.14       -9.61     10.83 o 
   1   2  17      143.24      158.55     14.82 o 
   2   2  17       39.81       45.79     14.71 o 
   3   2  17      504.76      551.00     25.77 o 
   4   2  17        5.73       25.77     13.14 o 
   5   2  17      942.17      982.92     31.29 o 
   6   2  17      586.74      611.79     26.55 o 
   7   2  17      441.30      373.18     30.71 o 
   8   2  17       97.45       89.58     21.29 o 
   9   2  17       35.44       56.33     20.27 o 
  10   2  17      194.64      191.59     26.30 o 
  11   2  17      195.96      201.21     27.35 o 
  12   2  17      616.32      609.42     47.12 o 
 -15   3  17      182.31      243.31     57.56 o 
 -14   3  17        3.30        0.17     26.67 o 
 -13   3  17      173.40      178.13     32.92 o 
 -12   3  17      248.03      261.82     31.12 o 
 -11   3  17       15.38       37.49     16.12 o 
 -10   3  17      183.56      208.40     32.92 o 
  -9   3  17       34.48       62.79     18.41 o 
  -8   3  17      532.66      500.54     30.31 o 
  -7   3  17      830.59      724.30     34.92 o 
  -6   3  17       26.60       43.91     17.18 o 
  -5   3  17      363.31      361.89     27.71 o 
  -4   3  17       61.34       75.52     19.22 o 
  -3   3  17      104.14      103.64     17.84 o 
  -2   3  17       86.12       88.66     14.88 o 
  -1   3  17      631.31      651.77     29.29 o 
   0   3  17       63.17       69.93     16.53 o 
   1   3  17      324.26      363.61     34.66 o 
   2   3  17       57.71       74.89     20.90 o 
   3   3  17      272.27      346.42     29.61 o 
   4   3  17      690.30      659.71     35.40 o 
   5   3  17      198.46      203.37     25.69 o 
   6   3  17       27.75       62.41     20.59 o 
   7   3  17        2.95       49.87     20.40 o 
   8   3  17      135.68      213.42     29.96 o 
   9   3  17       56.70       81.65     44.29 o 
  10   3  17      191.73      139.46     48.25 o 
  11   3  17        0.29       36.64     45.45 o 
 -13   4  17        1.15        2.16     24.00 o 
 -12   4  17       50.92       63.75     30.05 o 
 -11   4  17       33.56       95.91     26.51 o 
 -10   4  17        7.13        7.52     37.67 o 
  -9   4  17      108.49      124.63     22.63 o 
  -8   4  17      118.23      116.47     22.20 o 
  -7   4  17      182.35      382.06     66.85 o 
  -6   4  17      857.19      497.28    129.58 o 
  -5   4  17      274.89      277.85     22.26 o 
  -4   4  17      108.28       81.28     27.31 o 
  -3   4  17       35.49       26.53     25.10 o 
  -2   4  17      169.46      251.80     19.35 o 
  -1   4  17      316.11      366.92     39.91 o 
   0   4  17      567.46      520.66     41.11 o 
   1   4  17      130.91      142.41     29.81 o 
   2   4  17        0.14       25.69     23.95 o 
   3   4  17      104.22      130.48     29.42 o 
   4   4  17      182.88      215.08     33.93 o 
   5   4  17        0.51       25.79     23.63 o 
   6   4  17        4.12       31.46     43.78 o 
   7   4  17        9.80       51.11     24.35 o 
   8   4  17      186.08      342.25     84.79 o 
   9   4  17      132.17      143.88     51.15 o 
 -10   5  17      123.28      183.17     53.69 o 
  -9   5  17      633.54      504.28     53.54 o 
  -8   5  17      236.31      235.37     41.31 o 
  -7   5  17      107.28      119.10     34.61 o 
  -6   5  17       27.87       20.12     28.36 o 
  -5   5  17       96.23      146.03     22.59 o 
  -4   5  17        3.90       59.19     26.84 o 
  -3   5  17      274.49      311.59     33.28 o 
  -2   5  17        5.36       93.77     51.64 o 
  -1   5  17       31.13       68.74     27.55 o 
   0   5  17      152.94      180.23     33.75 o 
   1   5  17       41.92      210.66     57.31 o 
   2   5  17      123.23      231.01     54.03 o 
   3   5  17      310.79      292.32     59.10 o 
   4   5  17      264.67      248.67     57.17 o 
   5   5  17      195.23      235.95     51.80 o 
   6   5  17       86.49      217.48     46.09 o 
 -17   0  18       17.16       18.83     18.59 o 
 -16   0  18      563.87      603.60     34.29 o 
 -15   0  18      145.71      136.94     20.99 o 
 -14   0  18      367.72      392.83     40.25 o 
 -13   0  18     1377.74     1374.16     61.73 o 
 -12   0  18      653.43      651.34     31.93 o 
 -11   0  18      106.92      127.31     18.58 o 
 -10   0  18       56.82       68.04     15.46 o 
  -9   0  18      173.80      179.50     19.90 o 
  -8   0  18       37.82       46.22     13.96 o 
  -7   0  18      923.50      497.29     50.92 o 
  -6   0  18     1680.91     1704.28     58.90 o 
  -5   0  18      362.00      375.83     22.57 o 
  -4   0  18     2306.65     2230.18     52.44 o 
  -3   0  18      127.67      179.28     27.24 o 
  -2   0  18        4.72        8.12     10.07 o 
  -1   0  18     1743.34     1868.71     45.36 o 
   0   0  18      477.48      498.65     30.62 o 
   1   0  18     1143.62     1262.79     45.17 o 
   2   0  18      534.08      572.72     32.16 o 
   3   0  18      436.08      470.65     41.87 o 
   4   0  18       21.94       19.57     14.23 o 
   5   0  18       87.94      119.98     17.92 o 
   6   0  18     1474.82     1470.86     70.20 o 
   7   0  18      523.57      476.08     29.30 o 
   8   0  18     1076.68     1011.30     56.37 o 
   9   0  18      298.43      282.47     26.03 o 
  10   0  18      166.81      132.55     18.62 o 
  11   0  18      213.55      176.57     34.60 o 
  12   0  18       71.40       10.66     24.31 o 
  13   0  18       24.28       24.47     25.39 o 
 -17   1  18       22.89       -0.15     14.83 o 
 -16   1  18        0.94       -8.39     11.62 o 
 -15   1  18       25.93       15.95     10.75 o 
 -14   1  18      384.26      383.46     18.77 o 
 -13   1  18      153.30      149.45     13.68 o 
 -12   1  18      105.30      126.53     12.58 o 
 -11   1  18       42.36       30.75      9.59 o 
 -10   1  18       91.72       93.82     10.02 o 
  -9   1  18       13.56       20.99      7.76 o 
  -8   1  18       29.08       41.08      8.28 o 
  -7   1  18       69.29       76.72     14.82 o 
  -6   1  18        0.08        2.51      9.88 o 
  -5   1  18      128.72      187.38     14.11 o 
  -4   1  18      402.55      369.21     18.72 o 
  -3   1  18       89.40      154.10     13.14 o 
  -2   1  18       26.75       32.61      9.09 o 
  -1   1  18      266.95      316.40     17.37 o 
   0   1  18        3.94        5.48      7.95 o 
   1   1  18      321.73      338.12     22.28 o 
   2   1  18      644.91      641.33     19.77 o 
   3   1  18      617.23      571.87     21.34 o 
   4   1  18      452.12      445.73     23.07 o 
   5   1  18       26.49       31.88     11.67 o 
   6   1  18       33.05       21.86     12.25 o 
   7   1  18       55.40       58.67     13.86 o 
   8   1  18       50.99       53.93     13.57 o 
   9   1  18       17.39       25.18     14.58 o 
  10   1  18        6.21       32.06     17.84 o 
  11   1  18       93.42       80.35     18.32 o 
  12   1  18        3.18       -2.35     13.23 o 
  13   1  18       37.76       29.33     14.53 o 
 -16   2  18      140.79      109.77     48.20 o 
 -15   2  18        4.75      -10.50     30.80 o 
 -14   2  18        0.05       -8.10     15.67 o 
 -13   2  18      156.05      162.38     30.22 o 
 -12   2  18      282.45      256.86     18.93 o 
 -11   2  18        6.12        3.31     12.34 o 
 -10   2  18        7.66       25.88     12.89 o 
  -9   2  18      297.21      317.54     29.00 o 
  -8   2  18        8.17        5.84     12.45 o 
  -7   2  18      148.60      157.69     17.16 o 
  -6   2  18      146.29      184.23     17.87 o 
  -5   2  18        2.55        2.36     11.88 o 
  -4   2  18     1500.33     1438.90     37.10 o 
  -3   2  18      936.61      923.37     27.78 o 
  -2   2  18      250.36      278.54     18.18 o 
  -1   2  18     1612.97     1498.14     34.50 o 
   0   2  18      377.63      382.22     20.17 o 
   1   2  18        0.59        5.17     13.35 o 
   2   2  18      935.04      921.66     30.89 o 
   3   2  18     2835.98     2859.26     58.33 o 
   4   2  18      209.47      196.00     18.49 o 
   5   2  18      373.13      354.13     22.60 o 
   6   2  18      292.76      311.77     30.00 o 
   7   2  18       61.15       69.19     20.13 o 
   8   2  18      265.19      203.22     25.74 o 
   9   2  18      436.73      436.01     34.81 o 
  10   2  18        1.81      -10.66     19.44 o 
  11   2  18      136.53      117.36     25.41 o 
  12   2  18        0.02       -0.54     37.21 o 
 -15   3  18      155.85      160.89     49.52 o 
 -14   3  18       47.50       51.16     27.35 o 
 -13   3  18      161.96      111.25     30.05 o 
 -12   3  18      424.83      430.90     30.84 o 
 -11   3  18       50.75       59.27     18.15 o 
 -10   3  18       79.42       89.71     17.95 o 
  -9   3  18        1.95       29.18     17.09 o 
  -8   3  18       25.65       34.69     17.43 o 
  -7   3  18      157.89      121.64     27.61 o 
  -6   3  18       30.52       44.00     17.85 o 
  -5   3  18        7.07       10.81     16.49 o 
  -4   3  18      142.84      152.58     18.96 o 
  -3   3  18      696.55      684.15     29.74 o 
  -2   3  18     1153.33     1131.98     35.96 o 
  -1   3  18      169.28      194.61     20.13 o 
   0   3  18      143.44      175.64     24.75 o 
   1   3  18      214.73      217.03     26.14 o 
   2   3  18       53.32       75.83     21.75 o 
   3   3  18      224.09      251.32     27.47 o 
   4   3  18      351.77      381.91     31.40 o 
   5   3  18      973.73      964.54     41.51 o 
   6   3  18       75.11      133.55     23.54 o 
   7   3  18      370.85      438.67     56.61 o 
   8   3  18      225.73      158.45     47.50 o 
   9   3  18        6.34       54.19     46.08 o 
  10   3  18        4.46       11.18     42.33 o 
  11   3  18        1.51       28.63     44.96 o 
 -13   4  18      141.79      151.75     44.59 o 
 -12   4  18        3.50       -5.30     26.63 o 
 -11   4  18      170.69      209.44     38.39 o 
 -10   4  18       35.20       50.72     19.58 o 
  -9   4  18        6.11       44.18     18.82 o 
  -8   4  18       45.56       55.78     20.50 o 
  -7   4  18       91.45       87.82     21.74 o 
  -6   4  18       95.05      160.74     24.66 o 
  -5   4  18      750.07      725.30     36.62 o 
  -4   4  18       40.46       77.59     20.45 o 
  -3   4  18       48.06       70.25     22.24 o 
  -2   4  18        1.36       29.22     18.42 o 
  -1   4  18      256.51      250.10     40.84 o 
   0   4  18      568.28      574.55     42.80 o 
   1   4  18        8.63       81.08     26.73 o 
   2   4  18      680.92      641.47     47.16 o 
   3   4  18       94.76      154.06     31.18 o 
   4   4  18      157.54      228.64     37.82 o 
   5   4  18       20.55       42.70     25.08 o 
   6   4  18       69.29      114.46     29.45 o 
   7   4  18      145.85      215.86     34.09 o 
   8   4  18      438.56      578.71     90.76 o 
  -9   5  18       31.70       33.00     30.26 o 
  -8   5  18       90.65       68.53     30.41 o 
  -7   5  18       21.93       33.08     30.48 o 
  -6   5  18       25.42       19.79     28.29 o 
  -5   5  18        5.20        7.29     26.89 o 
  -4   5  18       31.60       56.89     21.34 o 
  -3   5  18      327.58      351.41     44.03 o 
  -2   5  18       26.80       77.09     27.25 o 
  -1   5  18        4.85       90.36     29.17 o 
   0   5  18       32.53       79.00     42.38 o 
   1   5  18        4.22       28.37     39.85 o 
   2   5  18      123.00      219.89     55.01 o 
   3   5  18       46.65      115.13     47.28 o 
   4   5  18        0.19       80.99     41.73 o 
   5   5  18      102.27      153.01     44.56 o 
 -17   1  19      274.06      272.26     23.17 o 
 -16   1  19        1.68      -10.16     14.58 o 
 -15   1  19      165.24      188.95     16.00 o 
 -14   1  19        7.41       13.58      9.90 o 
 -13   1  19        1.28       -3.94      9.54 o 
 -12   1  19      705.49      699.56     22.37 o 
 -11   1  19       20.96       15.49      9.13 o 
 -10   1  19       29.23       44.93      8.43 o 
  -9   1  19      857.09      864.32     22.29 o 
  -8   1  19     1566.44     1548.26     29.80 o 
  -7   1  19      329.44      409.06     20.70 o 
  -6   1  19        8.42        5.24      9.79 o 
  -5   1  19     1391.37     1339.38     31.77 o 
  -4   1  19       65.91       70.28     11.45 o 
  -3   1  19       14.55        0.76      9.80 o 
  -2   1  19     2608.86     2583.85     42.19 o 
  -1   1  19      108.76      120.24     11.51 o 
   0   1  19     2231.48     2252.06     38.95 o 
   1   1  19     1316.18     1285.75     27.48 o 
   2   1  19      188.18      197.66     14.94 o 
   3   1  19        0.77       10.83     10.19 o 
   4   1  19       27.00       44.70     11.44 o 
   5   1  19      123.54      124.05     15.73 o 
   6   1  19      360.81      374.93     30.99 o 
   7   1  19      189.06      182.37     18.95 o 
   8   1  19      222.04      211.68     21.67 o 
   9   1  19      147.45      131.42     17.51 o 
  10   1  19      268.70      230.43     21.71 o 
  11   1  19       54.86       49.86     19.86 o 
  12   1  19       32.82       40.36     16.11 o 
 -16   2  19        2.68       11.25     21.70 o 
 -15   2  19       51.04       53.14     20.54 o 
 -14   2  19       46.09       27.97     30.44 o 
 -13   2  19        2.11        5.79     19.77 o 
 -12   2  19      112.99      114.82     16.35 o 
 -11   2  19      205.89      231.08     19.84 o 
 -10   2  19      993.00      927.27     31.69 o 
  -9   2  19       36.37       47.39     14.33 o 
  -8   2  19        3.36       13.33     12.88 o 
  -7   2  19       25.32       39.74     14.01 o 
  -6   2  19      430.99      454.49     24.38 o 
  -5   2  19     1189.73     1138.87     30.48 o 
  -4   2  19        6.81       12.07     11.86 o 
  -3   2  19       17.42       29.90     12.64 o 
  -2   2  19      477.76      426.29     21.53 o 
  -1   2  19        2.93       14.67     11.88 o 
   0   2  19       16.53       30.23     12.04 o 
   1   2  19       50.34       41.00     14.40 o 
   2   2  19      157.42      171.92     17.81 o 
   3   2  19     1281.12     1305.42     36.70 o 
   4   2  19      598.23      585.70     26.94 o 
   5   2  19      217.75      219.46     19.38 o 
   6   2  19      134.96      101.54     21.73 o 
   7   2  19      117.81      107.00     36.94 o 
   8   2  19      125.24      132.35     23.97 o 
   9   2  19      212.50      184.62     26.98 o 
  10   2  19      147.93      111.07     25.23 o 
  11   2  19       22.73       29.16     22.08 o 
 -15   3  19      109.53      111.63     22.02 o 
 -14   3  19       32.14       -9.80     24.73 o 
 -13   3  19      109.50      118.08     31.67 o 
 -12   3  19       23.83       65.66     18.57 o 
 -11   3  19      141.70      142.46     21.68 o 
 -10   3  19       50.73       70.66     18.88 o 
  -9   3  19      141.92      162.58     22.85 o 
  -8   3  19       16.50       -0.91     16.38 o 
  -7   3  19      303.96      290.45     27.14 o 
  -6   3  19       80.94       86.74     17.28 o 
  -5   3  19      536.70      565.08     28.27 o 
  -4   3  19        3.02       20.60     14.92 o 
  -3   3  19        8.05       12.88      8.15 o 
  -2   3  19      226.78      226.35     21.98 o 
  -1   3  19     1429.40     1396.52     40.20 o 
   0   3  19       76.35      111.64     22.95 o 
   1   3  19      175.88      191.49     25.95 o 
   2   3  19       58.49       55.45     21.72 o 
   3   3  19      234.85      222.05     26.82 o 
   4   3  19       11.89       30.10     20.38 o 
   5   3  19      648.54      629.98     36.02 o 
   6   3  19       39.22       77.56     21.79 o 
   7   3  19       21.20       78.28     44.14 o 
   8   3  19      361.52      260.68     52.96 o 
   9   3  19      303.01      260.16     55.03 o 
  10   3  19       95.27       47.56     45.64 o 
 -12   4  19       14.57       29.42     51.25 o 
 -11   4  19      308.94      298.97     43.79 o 
 -10   4  19       85.43       97.69     22.43 o 
  -9   4  19      936.51      937.12     43.07 o 
  -8   4  19      557.20      495.92     34.88 o 
  -7   4  19       35.56       48.65     20.25 o 
  -6   4  19        9.79       17.08     19.03 o 
  -5   4  19       31.71       50.05     19.88 o 
  -4   4  19        6.71       22.86     17.90 o 
  -3   4  19      143.48      151.43     24.20 o 
  -2   4  19      539.04      495.76     32.21 o 
  -1   4  19       36.95       78.40     26.91 o 
   0   4  19      281.11      359.74     40.70 o 
   1   4  19      659.52      743.80     47.39 o 
   2   4  19      120.50      197.81     52.57 o 
   3   4  19       73.00       97.67     28.29 o 
   4   4  19      243.96      300.57     38.91 o 
   5   4  19      141.88      191.48     33.35 o 
   6   4  19       57.16      107.37     29.98 o 
   7   4  19      665.27      708.13     56.84 o 
   8   4  19      376.30      579.47    137.98 o 
  -9   5  19      846.18      769.60     58.00 o 
  -8   5  19      337.11      332.18     70.58 o 
  -7   5  19       35.78       52.87     32.89 o 
  -6   5  19       74.29       85.74     33.20 o 
  -5   5  19       21.88       71.70     30.50 o 
  -4   5  19      136.08      128.25     35.16 o 
  -3   5  19      769.59      768.32     80.26 o 
  -2   5  19       14.12       49.77     43.96 o 
  -1   5  19       98.85       61.34     46.76 o 
   1   5  19      109.34      174.94     55.53 o 
   2   5  19      534.64      551.09     69.58 o 
   3   5  19      413.80      467.15     73.76 o 
   4   5  19      257.84      317.78     59.22 o 
 -17   0  20      294.59      280.91     54.34 o 
 -16   0  20      334.80      335.34     29.49 o 
 -15   0  20       45.80       64.49     28.17 o 
 -14   0  20      257.67      260.34     25.40 o 
 -13   0  20      546.45      535.65     31.14 o 
 -12   0  20       29.87       27.05     15.19 o 
 -11   0  20       24.68       32.67     14.38 o 
 -10   0  20      926.15      928.29     35.24 o 
  -9   0  20      404.69      360.92     23.85 o 
  -8   0  20     2446.88     2454.05     59.62 o 
  -7   0  20        9.71       16.89     13.45 o 
  -6   0  20      584.20      566.47     28.55 o 
  -5   0  20        9.03       16.78     12.97 o 
  -4   0  20     1338.72     1391.12     52.97 o 
  -3   0  20        5.55       -6.22     16.36 o 
  -2   0  20     2172.88     2238.03     67.45 o 
  -1   0  20     1255.64     1425.76     63.51 o 
   0   0  20     2037.88     2189.37    113.37 o 
   1   0  20      138.24      190.53     22.86 o 
   2   0  20     1619.19     1619.10     53.65 o 
   3   0  20      156.23      139.78     26.54 o 
   4   0  20      709.40      789.91     52.30 o 
   5   0  20      398.99      425.83     41.77 o 
   6   0  20       90.90      113.73     18.00 o 
   7   0  20      549.57      556.72     30.83 o 
   8   0  20        8.42       22.70     14.69 o 
   9   0  20      670.98      653.78     52.69 o 
  10   0  20      373.59      368.42     44.85 o 
  11   0  20       23.34       32.04     25.18 o 
  12   0  20       61.84       52.34     27.01 o 
 -17   1  20       25.04      -16.13     58.90 o 
 -16   1  20      407.90      398.30     25.68 o 
 -15   1  20       12.18       -5.72     15.14 o 
 -14   1  20        2.36      -13.45     13.95 o 
 -13   1  20        1.08       -4.13      9.17 o 
 -12   1  20        0.10       -5.66      8.42 o 
 -11   1  20        0.27       -5.51      8.62 o 
 -10   1  20      205.54      208.02     14.27 o 
  -9   1  20        5.12       11.68     14.52 o 
  -8   1  20        0.34       11.01     10.87 o 
  -7   1  20       97.59       81.77     13.12 o 
  -6   1  20       94.52       76.64     12.83 o 
  -5   1  20      180.05      198.10     15.45 o 
  -4   1  20     1861.47     1819.50     37.84 o 
  -3   1  20     2068.08     2081.30     40.91 o 
  -2   1  20      796.00      827.86     22.95 o 
  -1   1  20      658.38      618.36     20.60 o 
   0   1  20       49.63       51.82     10.23 o 
   1   1  20      495.03      543.28     19.40 o 
   2   1  20      148.43      190.75     15.81 o 
   3   1  20       62.19       42.57     11.47 o 
   4   1  20      138.45      140.48     14.78 o 
   5   1  20      693.05      627.32     31.73 o 
   6   1  20       14.93       30.82     12.91 o 
   7   1  20       24.61       14.95     13.70 o 
   8   1  20       10.38       12.56     12.55 o 
   9   1  20      212.04      208.18     20.53 o 
  10   1  20      108.25      108.67     17.42 o 
  11   1  20       27.75       39.89     14.91 o 
  12   1  20        0.43       17.17     13.87 o 
 -16   2  20      258.28      216.50     27.69 o 
 -15   2  20      279.39      251.86     30.33 o 
 -14   2  20        0.19       -6.28     23.42 o 
 -13   2  20      203.97      188.52     22.01 o 
 -12   2  20        0.28        6.99     12.39 o 
 -11   2  20       73.75       77.43     15.92 o 
 -10   2  20      177.49      157.70     22.47 o 
  -9   2  20      260.47      238.05     20.55 o 
  -8   2  20      246.19      269.41     20.79 o 
  -7   2  20       68.55       85.61     15.72 o 
  -6   2  20       50.28       40.59     14.53 o 
  -5   2  20     1099.20     1088.24     37.68 o 
  -4   2  20       18.91        8.68     11.94 o 
  -3   2  20     2326.21     2202.44     43.95 o 
  -2   2  20      110.58      135.24     15.17 o 
  -1   2  20      104.02      111.27     14.37 o 
   0   2  20       24.32       25.99     11.84 o 
   1   2  20      170.06      139.49     23.59 o 
   2   2  20      212.02      220.40     19.25 o 
   3   2  20       46.74       52.37     15.09 o 
   4   2  20     2008.61     1912.50     46.07 o 
   5   2  20        8.29       32.41     16.16 o 
   6   2  20      197.08      158.55     24.42 o 
   7   2  20      198.68      186.74     33.18 o 
   8   2  20       17.03       13.85     19.17 o 
   9   2  20      232.90      193.35     27.35 o 
  10   2  20      207.02      161.23     27.13 o 
  11   2  20       42.13       59.86     22.92 o 
 -14   3  20       52.98       37.71     41.13 o 
 -13   3  20       11.85        4.03     33.69 o 
 -12   3  20        5.25       18.71     27.40 o 
 -11   3  20        1.72       62.47     19.70 o 
 -10   3  20        0.09       30.16     16.91 o 
  -9   3  20       11.44        7.44     19.82 o 
  -8   3  20      127.11      117.99     21.86 o 
  -7   3  20      949.83      897.75     39.82 o 
  -6   3  20      725.33      699.30     30.32 o 
  -5   3  20      253.20      303.93     23.61 o 
  -4   3  20      138.11      164.33     20.30 o 
  -3   3  20      209.23      211.53     28.10 o 
  -2   3  20       63.72       89.65     18.16 o 
  -1   3  20      155.78      135.79     23.46 o 
   0   3  20       54.47       69.56     21.29 o 
   1   3  20      413.11      511.09     34.22 o 
   2   3  20       20.57       68.88     22.31 o 
   3   3  20      307.79      346.14     31.48 o 
   4   3  20       20.26       58.96     21.66 o 
   5   3  20      186.46      263.90     28.58 o 
   6   3  20      468.06      472.70     37.56 o 
   7   3  20       84.09       97.27     44.38 o 
   8   3  20       42.65       67.40     44.98 o 
   9   3  20       82.21      121.25     46.72 o 
  10   3  20      102.76      109.00     46.96 o 
 -12   4  20        4.14       -8.51     42.19 o 
 -11   4  20       73.42       34.36     39.99 o 
 -10   4  20      156.76      206.74     27.60 o 
  -9   4  20      820.96      829.69     43.43 o 
  -8   4  20      279.19      300.04     29.15 o 
  -7   4  20      162.34      169.84     26.03 o 
  -6   4  20      115.86      127.72     24.11 o 
  -5   4  20      208.15      263.29     28.99 o 
  -4   4  20      135.16      175.28     25.26 o 
  -3   4  20       22.05       39.80     19.42 o 
  -2   4  20      200.79      253.95     46.51 o 
  -1   4  20        1.92       46.80     24.96 o 
   0   4  20      129.74      182.31     32.54 o 
   1   4  20       95.36      141.01     32.46 o 
   2   4  20       28.04      106.41     29.84 o 
   3   4  20      317.24      382.66     43.49 o 
   4   4  20        5.61       59.91     27.47 o 
   5   4  20       88.42      136.76     40.09 o 
   6   4  20       46.88       97.81     44.85 o 
   7   4  20        8.04      129.61     25.40 o 
  -8   5  20       62.07       54.15     30.71 o 
  -7   5  20      207.57      194.61     40.44 o 
  -6   5  20       24.55       72.82     40.89 o 
  -5   5  20        1.42       35.89     28.85 o 
  -4   5  20       13.08       30.62     45.53 o 
  -3   5  20       11.98       58.18     46.58 o 
  -2   5  20       18.59       26.31     47.60 o 
  -1   5  20       52.14       64.59     47.68 o 
   0   5  20      163.45      201.52     56.52 o 
   1   5  20       97.81      156.66     52.70 o 
   2   5  20        7.86       62.76     45.98 o 
   3   5  20       84.55      203.81     57.71 o 
 -16   1  21       96.96       96.86     18.79 o 
 -15   1  21      304.15      316.41     28.39 o 
 -14   1  21       23.61       19.74     15.34 o 
 -13   1  21       27.73       19.56     14.87 o 
 -12   1  21      296.55      290.12     15.69 o 
 -11   1  21      227.13      226.35     15.01 o 
 -10   1  21      454.53      417.03     16.74 o 
  -9   1  21      506.86      530.95     34.04 o 
  -8   1  21       14.17       33.98     14.52 o 
  -7   1  21      143.74      130.60     14.37 o 
  -6   1  21      651.45      609.46     23.08 o 
  -5   1  21     1070.77     1003.41     28.36 o 
  -4   1  21     3433.98     3437.29     58.64 o 
  -3   1  21     2819.89     2832.02     50.76 o 
  -2   1  21      294.97      313.80     18.03 o 
  -1   1  21       14.90        6.42      9.31 o 
   0   1  21       89.33       89.94     12.16 o 
   1   1  21     1162.35     1223.52     33.59 o 
   2   1  21        8.85       12.22     10.74 o 
   3   1  21       31.21       44.28     13.71 o 
   4   1  21        5.84        1.48     11.30 o 
   5   1  21       23.87       50.01     13.89 o 
   6   1  21     1752.61     1659.26     82.04 o 
   7   1  21      112.32      102.65     20.87 o 
   8   1  21       26.49       24.86     13.09 o 
   9   1  21      808.47      874.44     35.26 o 
  10   1  21       81.10       97.64     24.37 o 
  11   1  21        0.24       -6.78     13.14 o 
 -16   2  21      113.13      101.77     32.70 o 
 -15   2  21       43.25       25.57     38.35 o 
 -14   2  21      269.70      253.01     26.26 o 
 -13   2  21       82.91       50.89     18.54 o 
 -12   2  21       61.14       44.97     17.90 o 
 -11   2  21       26.60        5.98     23.02 o 
 -10   2  21      168.07      180.23     18.64 o 
  -9   2  21      288.90      286.25     21.39 o 
  -8   2  21       67.37       74.27     20.20 o 
  -7   2  21      126.11      131.62     18.00 o 
  -6   2  21        5.86       23.15     14.17 o 
  -5   2  21      205.77      249.46     22.31 o 
  -4   2  21      833.60      838.44     27.22 o 
  -3   2  21      241.26      249.46     22.38 o 
  -2   2  21      149.60      161.91     16.03 o 
  -1   2  21      364.95      383.68     20.42 o 
   0   2  21       93.11       89.30     16.24 o 
   1   2  21      125.07      112.86     16.93 o 
   2   2  21        0.05        7.85     13.73 o 
   3   2  21     1134.22     1167.12     40.50 o 
   4   2  21      123.61      152.37     22.91 o 
   5   2  21       44.36       55.40     29.76 o 
   6   2  21        3.64        9.74     23.70 o 
   7   2  21        9.23       -8.98     17.43 o 
   8   2  21       51.38       79.90     30.17 o 
   9   2  21      133.53      121.74     25.75 o 
  10   2  21       51.01       30.44     29.22 o 
 -14   3  21       20.88       12.78     19.43 o 
 -13   3  21      118.94      128.47     34.15 o 
 -12   3  21      147.51      169.75     36.02 o 
 -11   3  21       31.10       54.73     20.32 o 
 -10   3  21       54.04       75.87     26.57 o 
  -9   3  21      111.14      134.05     22.85 o 
  -8   3  21      134.61      165.41     26.02 o 
  -7   3  21        0.64        3.06     16.33 o 
  -6   3  21      632.89      636.75     32.21 o 
  -5   3  21      213.25      224.08     22.32 o 
  -4   3  21      179.39      210.50     44.93 o 
  -3   3  21        7.07       38.74     16.63 o 
  -2   3  21      633.93      621.47     30.10 o 
  -1   3  21       82.58       98.34     23.54 o 
   0   3  21      286.53      299.47     29.02 o 
   1   3  21      365.73      453.00     32.39 o 
   2   3  21      391.43      457.52     33.96 o 
   3   3  21        1.29       24.59     20.22 o 
   4   3  21        2.84       30.39     20.87 o 
   5   3  21       65.55      115.69     23.74 o 
   6   3  21       82.43      117.79     31.69 o 
   7   3  21        0.07        6.03     43.48 o 
   8   3  21      111.15      119.53     49.84 o 
   9   3  21       20.33      130.56     50.57 o 
 -12   4  21       54.26       27.59     29.63 o 
 -11   4  21      179.38      197.31     40.01 o 
 -10   4  21        1.20        2.84     27.92 o 
  -9   4  21      186.13      235.61     28.84 o 
  -8   4  21        0.83       34.45     20.44 o 
  -7   4  21       29.50       73.51     31.21 o 
  -6   4  21       44.86       88.94     21.97 o 
  -5   4  21        2.67       49.45     20.39 o 
  -4   4  21        0.13       23.29     19.39 o 
  -3   4  21      453.64      469.78     34.10 o 
  -2   4  21      368.87      392.39     42.40 o 
  -1   4  21      496.79      490.77     42.12 o 
   0   4  21      292.80      337.04     40.37 o 
   1   4  21        0.55       18.68     25.59 o 
   2   4  21       49.77      146.38     32.72 o 
   3   4  21      149.83      242.77     51.25 o 
   4   4  21       61.69      110.60     30.29 o 
   5   4  21       14.23       95.65     48.97 o 
   6   4  21       22.79      120.42     25.35 o 
   7   4  21       76.39      172.13     36.18 o 
  -7   5  21      170.72      185.91     40.04 o 
  -6   5  21       35.81       67.75     36.86 o 
  -5   5  21      180.97      242.86     42.47 o 
  -4   5  21        2.11       22.76     46.31 o 
  -3   5  21        0.96        0.82     44.98 o 
  -2   5  21      433.66      403.41     73.37 o 
  -1   5  21      229.68       73.89     21.69 o 
   0   5  21       20.46       34.17     44.54 o 
   1   5  21        3.86        3.67     43.13 o 
   2   5  21      198.71      228.49     57.65 o 
 -16   0  22        4.61      -14.06     17.01 o 
 -15   0  22       30.60       35.05     19.44 o 
 -14   0  22      183.97      203.44     24.63 o 
 -13   0  22      186.10      198.68     22.66 o 
 -12   0  22      520.77      507.95     29.93 o 
 -11   0  22      705.16      732.07     33.74 o 
 -10   0  22       38.74       51.07     15.81 o 
  -9   0  22        8.00       19.69     14.34 o 
  -8   0  22     1780.23     1634.94     55.61 o 
  -7   0  22     1965.30     2004.77     52.66 o 
  -6   0  22       47.94      214.59     41.04 o 
  -5   0  22      140.67      162.79     17.50 o 
  -4   0  22       40.99       47.16     19.94 o 
  -3   0  22       23.02       30.75     18.34 o 
  -2   0  22     6200.15     6517.37    183.94 o 
  -1   0  22     2606.87     2781.59     79.18 o 
   0   0  22      453.18      577.49     35.67 o 
   1   0  22      134.93      142.48     22.15 o 
   2   0  22     1242.27     1276.01     68.52 o 
   3   0  22       61.40       76.43     25.82 o 
   4   0  22       31.92        8.38     19.87 o 
   5   0  22       25.71       46.39     23.12 o 
   6   0  22       50.08       34.99     23.16 o 
   7   0  22      146.95      152.28     32.15 o 
   8   0  22       11.92      -16.48     19.64 o 
   9   0  22      195.01      172.06     34.83 o 
  10   0  22     1051.57     1157.20     73.63 o 
  11   0  22      565.79      536.46     53.80 o 
 -16   1  22       22.22       -4.70     21.85 o 
 -15   1  22       43.19       11.27     18.02 o 
 -14   1  22       28.65       -3.04     15.74 o 
 -13   1  22        5.75       -8.96     14.21 o 
 -12   1  22      317.73      301.82     21.59 o 
 -11   1  22       51.17       48.05     15.71 o 
 -10   1  22        2.85       -5.29     12.18 o 
  -9   1  22       24.12        4.71     12.39 o 
  -8   1  22      183.70      168.50     19.34 o 
  -7   1  22      427.55      390.21     28.46 o 
  -6   1  22      351.74      339.69     22.85 o 
  -5   1  22       38.12       33.87     13.52 o 
  -4   1  22     1121.06     1083.65     33.24 o 
  -3   1  22       61.26       44.35     12.69 o 
  -2   1  22       22.81       14.68     11.54 o 
  -1   1  22       47.99       40.43     10.85 o 
   0   1  22      381.40      375.53     19.11 o 
   1   1  22        2.71        1.37     10.50 o 
   2   1  22      835.38      789.13     28.15 o 
   3   1  22      709.39      676.64     26.34 o 
   4   1  22       19.04       36.10     17.52 o 
   5   1  22      214.57      172.50     32.46 o 
   6   1  22        1.49       -1.37     16.26 o 
   7   1  22        9.17        2.57     25.44 o 
   8   1  22        9.62       11.01     31.90 o 
   9   1  22       29.28       50.01     15.69 o 
  10   1  22       16.75       20.90     18.53 o 
  11   1  22       15.59       35.70     19.23 o 
 -15   2  22       58.79       54.76     20.72 o 
 -14   2  22      130.37      103.00     25.33 o 
 -13   2  22       64.51        9.29     16.96 o 
 -12   2  22      370.33      327.93     24.49 o 
 -11   2  22      153.26      158.39     24.26 o 
 -10   2  22      349.79      409.71     31.87 o 
  -9   2  22      100.59      133.27     18.10 o 
  -8   2  22      192.48      203.75     20.38 o 
  -7   2  22      127.43      140.43     18.71 o 
  -6   2  22      208.04      240.22     20.37 o 
  -5   2  22     1424.56     1293.46     38.10 o 
  -4   2  22      213.79      191.99     17.40 o 
  -3   2  22      911.47      810.96     27.22 o 
  -2   2  22      759.62      779.49     26.65 o 
  -1   2  22        1.79       -4.60     11.53 o 
   0   2  22      133.04      157.37     18.57 o 
   1   2  22      794.99      778.49     30.30 o 
   2   2  22       87.09       92.69     16.59 o 
   3   2  22      153.03      161.42     21.44 o 
   4   2  22        2.10       20.04     16.67 o 
   5   2  22      253.28      247.03     27.54 o 
   6   2  22       85.91       94.97     22.32 o 
   7   2  22       45.91       49.64     20.46 o 
   8   2  22       37.97       47.87     22.48 o 
   9   2  22       12.00       12.08     20.81 o 
  10   2  22      189.26      169.15     28.69 o 
 -14   3  22       73.26       73.00     22.16 o 
 -13   3  22       47.28       49.04     52.48 o 
 -12   3  22      120.53       30.01     23.48 o 
 -11   3  22      132.43      159.48     26.53 o 
 -10   3  22       33.21       56.37     24.51 o 
  -9   3  22      195.16      238.31     27.24 o 
  -8   3  22     1004.64      983.16     41.98 o 
  -7   3  22      549.58      584.75     34.64 o 
  -6   3  22      321.54      357.70     25.01 o 
  -5   3  22       29.76       47.88     18.98 o 
  -4   3  22       83.44       77.08     15.27 o 
  -3   3  22      137.29      124.13     19.19 o 
  -2   3  22       15.11       39.64     16.53 o 
  -1   3  22      161.48      166.18     25.71 o 
   0   3  22      219.47      283.76     29.43 o 
   1   3  22      700.03      737.44     38.50 o 
   2   3  22      292.68      326.35     39.74 o 
   3   3  22      106.26      162.56     30.78 o 
   4   3  22       78.66      107.22     23.35 o 
   5   3  22      269.09      277.49     37.06 o 
   6   3  22      133.41      147.79     48.75 o 
   7   3  22       10.43       12.32     42.71 o 
   8   3  22      100.85      167.21     49.30 o 
 -11   4  22       16.89       21.91     29.76 o 
 -10   4  22      199.58      203.47     41.14 o 
  -9   4  22      511.06      483.11     53.35 o 
  -8   4  22        0.03       35.92     20.84 o 
  -7   4  22       53.07       68.70     22.05 o 
  -6   4  22       50.01       63.92     21.60 o 
  -5   4  22       13.85       43.60     20.89 o 
  -4   4  22       82.25      123.41     24.83 o 
  -3   4  22      254.98      254.74    148.31 o 
  -2   4  22        2.19       61.33     28.07 o 
  -1   4  22      118.95      183.53     34.94 o 
   0   4  22        8.45       68.45     28.78 o 
   1   4  22      108.19      168.86     34.77 o 
   2   4  22       10.11      127.00     31.80 o 
   3   4  22       14.90      110.01     53.30 o 
   4   4  22       33.96      136.18     31.51 o 
   5   4  22       44.63      131.76     26.54 o 
   6   4  22      234.83      284.13     41.42 o 
  -6   5  22       12.18       65.59     31.42 o 
  -5   5  22      152.13      170.09     60.00 o 
  -4   5  22      182.12      148.68     56.14 o 
  -3   5  22        8.65        5.93     40.78 o 
  -2   5  22        0.89       43.58     49.66 o 
  -1   5  22      108.11      130.13     40.92 o 
   0   5  22       22.30      102.28     51.19 o 
   1   5  22       28.97       97.88     51.06 o 
 -16   1  23      512.49      469.50     27.95 o 
 -15   1  23      209.02      206.78     21.74 o 
 -14   1  23       23.44       14.00     15.66 o 
 -13   1  23      348.20      330.44     23.27 o 
 -12   1  23       35.73       31.05     14.69 o 
 -11   1  23       37.47       20.26     14.89 o 
 -10   1  23      848.30      794.76     32.24 o 
  -9   1  23        0.95        9.02     12.60 o 
  -8   1  23      471.07      441.48     27.86 o 
  -7   1  23      503.35      498.04     28.46 o 
  -6   1  23      336.75      303.20     21.87 o 
  -5   1  23       94.84       95.60     15.87 o 
  -4   1  23       53.04       67.28     14.39 o 
  -3   1  23      310.00      313.71     20.91 o 
  -2   1  23      128.54      133.85     15.86 o 
  -1   1  23      189.09      194.40     17.17 o 
   0   1  23      131.23      131.62     13.69 o 
   1   1  23        1.11       -4.00     12.57 o 
   2   1  23     1786.17     1868.53     44.05 o 
   3   1  23       11.73       22.96     17.06 o 
   4   1  23       61.54       51.15     24.90 o 
   5   1  23      950.06      908.32     41.71 o 
   6   1  23      148.29      169.79     24.12 o 
   7   1  23       15.78       20.48     17.54 o 
   8   1  23       91.74       90.36     34.64 o 
   9   1  23      195.05      214.82     27.11 o 
  10   1  23       67.25       84.90     18.54 o 
 -15   2  23      173.14      162.35     25.43 o 
 -14   2  23      147.81      122.78     22.11 o 
 -13   2  23        6.41        5.87     18.29 o 
 -12   2  23      123.73       79.19     18.21 o 
 -11   2  23       30.31        2.80     14.60 o 
 -10   2  23      266.54      202.73     25.89 o 
  -9   2  23        3.06       21.25     13.44 o 
  -8   2  23        3.92       29.77     14.74 o 
  -7   2  23       70.90       81.41     17.22 o 
  -6   2  23      842.91      821.33     35.06 o 
  -5   2  23     1054.00     1053.02     35.08 o 
  -4   2  23       17.70       33.69     15.34 o 
  -3   2  23        0.11       -7.78     12.25 o 
  -2   2  23        0.70        2.88     12.39 o 
  -1   2  23      314.49      303.20     21.79 o 
   0   2  23       32.34       39.17     15.65 o 
   1   2  23       49.16       54.44     18.55 o 
   2   2  23       21.51       36.32     17.94 o 
   3   2  23      336.69      284.75     25.86 o 
   4   2  23       27.35        7.01     16.37 o 
   5   2  23      120.76      128.86     40.41 o 
   6   2  23      366.17      401.50     34.86 o 
   7   2  23      173.46      171.49     32.60 o 
   8   2  23       34.68       48.00     51.51 o 
   9   2  23       74.57       77.18     34.19 o 
 -13   3  23       87.86       83.96     31.93 o 
 -12   3  23       13.69       78.72     39.81 o 
 -11   3  23        0.71       11.73     28.65 o 
 -10   3  23      128.30      221.38     51.35 o 
  -9   3  23      176.57      203.26     26.01 o 
  -8   3  23        1.26       28.12     19.75 o 
  -7   3  23      284.28      296.64     29.49 o 
  -6   3  23       78.15      125.93     23.07 o 
  -5   3  23        5.69       14.73     24.44 o 
  -4   3  23        2.11        5.18     15.66 o 
  -3   3  23       39.59       58.81     18.14 o 
  -2   3  23      244.26      278.22     28.76 o 
  -1   3  23       35.91       54.54     21.75 o 
   0   3  23      233.23      301.31     54.56 o 
   1   3  23        6.16       54.72     21.76 o 
   2   3  23     1487.86     1429.71     51.12 o 
   3   3  23      104.72      151.15     27.21 o 
   4   3  23       32.17       47.58     27.05 o 
   5   3  23      140.30       99.87     31.04 o 
   6   3  23       77.59       88.26     43.98 o 
   7   3  23      140.98      203.95     50.12 o 
   8   3  23      467.33      522.28     68.16 o 
 -11   4  23       51.58        5.23     40.54 o 
 -10   4  23      303.08      346.86     49.40 o 
  -9   4  23      142.42      105.66     36.12 o 
  -8   4  23       68.30       75.39     22.18 o 
  -7   4  23      229.21      312.02     41.47 o 
  -6   4  23      462.77      529.54     37.68 o 
  -5   4  23      515.55      644.00     38.22 o 
  -4   4  23        9.07       56.83     42.16 o 
  -3   4  23       11.96       43.85     26.57 o 
  -2   4  23       34.16      137.40     69.44 o 
  -1   4  23       88.65      157.49     38.75 o 
   0   4  23        2.39       49.79     52.50 o 
   1   4  23      144.54      214.26     35.60 o 
   2   4  23      114.40      178.88     49.39 o 
   3   4  23        2.87       91.87     75.62 o 
   4   4  23       52.18      141.37     48.04 o 
   5   4  23       95.82      156.66     35.53 o 
  -4   5  23        0.03       40.48     49.95 o 
  -3   5  23      241.50      247.16     66.45 o 
  -2   5  23      280.98      205.74     58.04 o 
 -16   0  24       42.67        5.24     45.40 o 
 -15   0  24      145.74      151.35     23.54 o 
 -14   0  24        2.43      -14.94     23.63 o 
 -13   0  24        0.25        0.52     21.83 o 
 -12   0  24      651.77      623.08     32.92 o 
 -11   0  24      163.75      202.95     22.17 o 
 -10   0  24        3.99        9.41     19.51 o 
  -9   0  24     1210.98     1200.97     48.27 o 
  -8   0  24      192.76      294.46     24.68 o 
  -7   0  24      867.11      792.49     33.39 o 
  -6   0  24     4705.10     4936.57    100.63 o 
  -5   0  24      172.34      154.17     18.04 o 
  -4   0  24       63.01       76.96     14.91 o 
  -3   0  24      371.60      388.99     33.46 o 
  -2   0  24      138.17      174.59     24.71 o 
  -1   0  24       76.91       93.43     21.62 o 
   0   0  24       58.27       78.24     20.68 o 
   1   0  24      145.39      210.24     25.62 o 
   2   0  24        5.08      -18.61     18.61 o 
   3   0  24      129.27      168.24     32.53 o 
   4   0  24      677.32      723.35     54.55 o 
   5   0  24        1.81      -17.04     20.61 o 
   6   0  24      622.86      634.58     54.22 o 
   7   0  24     1476.31     1597.20     85.53 o 
   8   0  24       54.73       89.62     30.87 o 
   9   0  24      165.13      192.79     38.50 o 
  10   0  24        1.21        3.54     26.16 o 
 -15   1  24        2.75      -18.89     18.89 o 
 -14   1  24        0.19      -20.95     20.95 o 
 -13   1  24        0.28       -2.11     14.74 o 
 -12   1  24      268.98      255.89     21.07 o 
 -11   1  24       56.87       41.18     15.16 o 
 -10   1  24       95.26       68.75     12.97 o 
  -9   1  24        7.72       -0.37     12.52 o 
  -8   1  24        0.16       -4.36     14.74 o 
  -7   1  24       12.41        8.98     14.37 o 
  -6   1  24       29.40       22.34     14.85 o 
  -5   1  24       95.93      124.16     18.09 o 
  -4   1  24      223.04      210.49     19.00 o 
  -3   1  24      357.38      372.25     23.34 o 
  -2   1  24       11.99        6.13     11.87 o 
  -1   1  24       97.32      123.38     15.65 o 
   0   1  24      284.78      314.37     24.98 o 
   1   1  24      113.69      118.98     16.61 o 
   2   1  24        5.57       28.09     12.30 o 
   3   1  24       10.47        0.79     22.52 o 
   4   1  24       21.46       -8.66     28.60 o 
   5   1  24        0.51        5.34     21.43 o 
   6   1  24        7.52       -1.60     29.42 o 
   7   1  24        1.40       11.40     25.56 o 
   8   1  24        2.04       16.87     20.39 o 
   9   1  24       14.67       39.35     41.05 o 
  10   1  24        6.25       16.04     16.01 o 
 -14   2  24       98.29       72.57     25.10 o 
 -13   2  24      136.22      125.51     29.32 o 
 -12   2  24      162.13      121.55     24.67 o 
 -11   2  24      189.36      173.39     38.06 o 
 -10   2  24        3.21      -18.99     18.99 o 
  -9   2  24      372.35      348.18     30.85 o 
  -8   2  24        4.30      -10.22     18.57 o 
  -7   2  24      356.26      391.78     24.76 o 
  -6   2  24      831.71      783.45     30.90 o 
  -5   2  24      173.14      196.84     29.02 o 
  -4   2  24       82.29      125.86     17.99 o 
  -3   2  24       18.75       44.65     13.99 o 
  -2   2  24       75.20       82.17     14.55 o 
  -1   2  24        0.07        7.76     17.86 o 
   0   2  24       11.97        1.19     17.72 o 
   1   2  24      504.53      508.34     31.39 o 
   2   2  24      236.93      220.76     23.66 o 
   3   2  24      146.37      159.31     21.87 o 
   4   2  24      439.53      383.43     34.41 o 
   5   2  24       54.06       31.23     20.37 o 
   6   2  24      321.48      277.85     29.91 o 
   7   2  24       40.32       23.54     21.56 o 
   8   2  24       71.13       65.66     23.09 o 
   9   2  24       86.84       83.04     25.87 o 
 -13   3  24      204.66      216.32     44.11 o 
 -12   3  24      108.08      115.44     35.55 o 
 -11   3  24        4.62       22.51     28.73 o 
 -10   3  24       40.20       72.85     30.34 o 
  -9   3  24      164.42      180.65     30.75 o 
  -8   3  24        2.47        7.50     24.37 o 
  -7   3  24       20.69       55.85     19.93 o 
  -6   3  24      106.42      165.70     35.61 o 
  -5   3  24      427.49      449.36     30.84 o 
  -4   3  24        3.52       23.38     16.43 o 
  -3   3  24      264.49      277.42     25.09 o 
  -2   3  24      354.71      347.78     30.27 o 
  -1   3  24      266.14      311.80     47.37 o 
   0   3  24      197.14      297.40     39.41 o 
   1   3  24      388.47      388.87     40.23 o 
   2   3  24        3.19       40.88     29.64 o 
   3   3  24        5.61       -7.87     27.48 o 
   4   3  24       51.04       72.35     31.32 o 
   5   3  24        7.11       10.79     37.01 o 
   6   3  24      144.15      173.24     45.29 o 
   7   3  24        5.03       65.13     40.16 o 
 -10   4  24     1182.98      963.78     64.02 o 
  -9   4  24        6.20        3.64     28.48 o 
  -8   4  24      103.79      122.43     37.06 o 
  -7   4  24        9.35       47.02     21.04 o 
  -6   4  24      104.60      166.90     56.72 o 
  -5   4  24      193.77      268.73     60.42 o 
  -4   4  24      289.17      417.59     65.62 o 
  -3   4  24       92.87      174.77     34.77 o 
  -2   4  24        0.14       44.91     75.66 o 
  -1   4  24        3.39       90.21     30.04 o 
   0   4  24      146.76      278.02     75.02 o 
   1   4  24       51.47      143.09     69.46 o 
   2   4  24      396.34      579.70     96.14 o 
   3   4  24        8.17      152.06     51.05 o 
   4   4  24       22.62      101.51     36.39 o 
 -15   1  25      119.35      111.08     25.20 o 
 -14   1  25      246.24      248.99     24.37 o 
 -13   1  25        8.11       -5.95     14.90 o 
 -12   1  25      223.71      180.00     19.64 o 
 -11   1  25      162.90      164.48     20.03 o 
 -10   1  25      714.39      626.95     27.33 o 
  -9   1  25       22.63       18.56     13.56 o 
  -8   1  25       43.82       34.45     18.87 o 
  -7   1  25      600.82      544.16     29.16 o 
  -6   1  25       17.77        0.09     14.07 o 
  -5   1  25        0.25      -12.79     12.79 o 
  -4   1  25     1314.69     1313.24     38.23 o 
  -3   1  25        1.91       11.37     13.11 o 
  -2   1  25      601.92      603.63     26.89 o 
  -1   1  25       22.72       12.59     12.30 o 
   0   1  25       48.56       50.08     15.73 o 
   1   1  25      571.58      599.95     31.17 o 
   2   1  25       12.61        5.66     18.52 o 
   3   1  25       25.45       37.34     18.47 o 
   4   1  25       46.26       66.63     19.98 o 
   5   1  25      551.77      606.59     47.20 o 
   6   1  25       69.37       82.60     34.99 o 
   7   1  25        4.13      -16.59     52.10 o 
   8   1  25      396.88      456.47     35.45 o 
   9   1  25       92.05      137.62     56.57 o 
 -14   2  25      360.97      287.45     27.85 o 
 -13   2  25      252.82      240.05     28.03 o 
 -12   2  25        7.42       -1.09     21.71 o 
 -11   2  25       63.88       28.69     31.51 o 
 -10   2  25      250.04      206.95     38.73 o 
  -9   2  25      312.51      332.06     30.65 o 
  -8   2  25       59.96        8.43     20.60 o 
  -7   2  25      210.94      195.97     30.89 o 
  -6   2  25       39.86       12.79     25.74 o 
  -5   2  25       22.15        8.57     19.04 o 
  -4   2  25       78.20       68.04     20.32 o 
  -3   2  25      166.39      166.19     20.03 o 
  -2   2  25       14.76       36.61     20.78 o 
  -1   2  25       84.22       92.47     21.17 o 
   0   2  25      235.64      214.44     24.51 o 
   1   2  25      103.25       96.85     25.86 o 
   2   2  25       93.53       82.95     19.67 o 
   3   2  25      256.99      266.07     25.13 o 
   4   2  25      131.55      167.01     26.33 o 
   5   2  25       89.76       71.91     23.19 o 
   6   2  25      118.00      112.47     25.32 o 
   7   2  25       19.03       18.52     21.94 o 
   8   2  25       31.87       32.53     59.03 o 
 -12   3  25      677.67      697.46     79.35 o 
 -11   3  25       73.11       55.62     30.35 o 
 -10   3  25       40.33       44.38     36.99 o 
  -9   3  25      171.45      253.52     38.83 o 
  -8   3  25      240.33      292.70     50.24 o 
  -7   3  25       73.65       70.26     24.68 o 
  -6   3  25       25.92       59.46     31.03 o 
  -5   3  25       75.23      139.18     29.88 o 
  -4   3  25      150.99      191.69     32.38 o 
  -3   3  25       30.52       66.56     22.64 o 
  -2   3  25       57.42       97.07     23.21 o 
  -1   3  25        5.23       41.12     37.33 o 
   0   3  25       41.11      142.04     47.16 o 
   1   3  25      174.12      179.88     33.87 o 
   2   3  25       24.73       53.43     29.41 o 
   3   3  25       60.15       79.93     31.21 o 
   4   3  25      360.96      371.49     65.98 o 
   5   3  25       64.65       92.64     43.55 o 
   6   3  25       96.08      186.25     47.08 o 
  -9   4  25      280.47      309.94     60.39 o 
  -8   4  25        7.61       -4.38     26.46 o 
  -7   4  25        1.77       10.05     58.87 o 
  -6   4  25       41.24      126.03     32.53 o 
  -5   4  25        0.37       28.10     34.87 o 
  -4   4  25        0.06       44.07     47.12 o 
  -3   4  25        7.07       38.16     78.65 o 
  -2   4  25       64.35      154.40     58.60 o 
  -1   4  25       30.95      179.81     60.71 o 
   0   4  25        0.90      115.24     82.00 o 
   1   4  25      314.04      450.15     73.26 o 
   2   4  25      764.65      948.12     81.93 o 
   3   4  25      188.96      166.58     36.80 o 
 -15   0  26      646.18      651.06     45.91 o 
 -14   0  26      203.12      202.19     24.55 o 
 -13   0  26      100.45      132.87     32.30 o 
 -12   0  26      446.70      455.87     29.70 o 
 -11   0  26       40.71       42.03     22.30 o 
 -10   0  26      500.75      495.26     34.26 o 
  -9   0  26        2.82       -8.91     14.13 o 
  -8   0  26        1.86       14.59     15.17 o 
  -7   0  26      127.16      121.35     18.21 o 
  -6   0  26      109.62       97.83     17.49 o 
  -5   0  26      723.71      758.29     32.42 o 
  -4   0  26      276.00      279.90     23.30 o 
  -3   0  26     1051.96     1099.06     50.56 o 
  -2   0  26       22.90       19.21     19.22 o 
  -1   0  26      114.50      124.86     24.21 o 
   0   0  26     1618.00     1823.55     63.40 o 
   1   0  26       70.56       58.12     27.53 o 
   2   0  26      982.44     1173.65     69.73 o 
   3   0  26      847.50     1086.89     69.52 o 
   4   0  26      240.84      304.23     44.03 o 
   5   0  26       83.59       71.88     29.87 o 
   6   0  26      138.69      178.24     37.25 o 
   7   0  26       16.06        6.16     26.80 o 
   8   0  26      549.74      624.95     57.96 o 
   9   0  26       77.22       48.14     31.02 o 
 -14   1  26        0.02      -26.21     26.21 o 
 -13   1  26       10.46       -7.33     18.83 o 
 -12   1  26       27.02      -16.35     16.35 o 
 -11   1  26        6.52       -8.94      8.94 o 
 -10   1  26        9.41        6.00     13.59 o 
  -9   1  26       41.33       19.49     14.13 o 
  -8   1  26        2.03       11.40     16.37 o 
  -7   1  26       28.53       57.64     16.95 o 
  -6   1  26      432.27      457.33     27.59 o 
  -5   1  26       62.35       66.67     16.34 o 
  -4   1  26        8.03       28.43     14.28 o 
  -3   1  26      107.35      112.60     16.94 o 
  -2   1  26        0.00       -6.14     11.84 o 
  -1   1  26       57.14       58.56     14.48 o 
   0   1  26       59.12       45.58     20.51 o 
   1   1  26       25.99        5.63     19.93 o 
   2   1  26        0.81      -20.80     20.80 o 
   3   1  26       77.59       76.55     23.57 o 
   4   1  26       20.87        7.28     32.10 o 
   5   1  26       10.30       33.22     28.21 o 
   6   1  26      272.82      318.37     43.59 o 
   7   1  26      387.09      404.70     41.78 o 
   8   1  26       19.07       20.82     38.60 o 
 -14   2  26       50.32       60.14     28.60 o 
 -13   2  26      118.39       90.19     23.27 o 
 -12   2  26      306.89      206.99     31.05 o 
 -11   2  26        9.43       19.27     26.75 o 
 -10   2  26       85.77       49.87     29.93 o 
  -9   2  26        3.98       -8.55     20.89 o 
  -8   2  26       62.57       75.97     23.33 o 
  -7   2  26      209.04      204.52     45.05 o 
  -6   2  26        4.30      -14.91     18.98 o 
  -5   2  26        0.21        8.25     18.92 o 
  -4   2  26        2.93      -18.71     24.42 o 
  -3   2  26      567.85      527.32     33.79 o 
  -2   2  26       34.00       30.95     19.70 o 
  -1   2  26      145.16      165.79     26.73 o 
   0   2  26      650.93      654.67     35.21 o 
   1   2  26      170.74      162.56     23.32 o 
   2   2  26       25.99       41.43     19.21 o 
   3   2  26       40.53       11.94     20.70 o 
   4   2  26        6.61       20.98     23.52 o 
   5   2  26      282.51      299.28     31.38 o 
   6   2  26      326.60      313.13     31.90 o 
   7   2  26      161.20      160.69     27.78 o 
 -12   3  26       29.09       14.93     34.90 o 
 -11   3  26       16.17       22.13     35.77 o 
 -10   3  26        2.35        1.84     27.31 o 
  -9   3  26       50.37       50.80     30.98 o 
  -8   3  26      340.61      334.95     43.94 o 
  -7   3  26      552.76      621.41     57.64 o 
  -6   3  26        0.32       42.40     45.81 o 
  -5   3  26      215.07      272.52     41.30 o 
  -4   3  26      355.00      359.59     33.25 o 
  -3   3  26      146.31      175.95     48.75 o 
  -2   3  26        0.28       71.79     35.92 o 
  -1   3  26       25.40       65.02     29.61 o 
   0   3  26       15.68       35.07     39.68 o 
   1   3  26        7.94       32.84     29.92 o 
   2   3  26      216.73      241.24     47.62 o 
   3   3  26      119.69      143.80     33.80 o 
   4   3  26      466.50      522.51     65.65 o 
   5   3  26      291.55      282.33     51.35 o 
  -8   4  26        1.69       18.95     28.61 o 
  -7   4  26       31.31       30.97     29.37 o 
  -6   4  26       74.94       65.86     32.02 o 
  -5   4  26      179.50      175.88     63.19 o 
  -4   4  26       81.13      164.24     86.64 o 
  -3   4  26       46.74      105.05     69.61 o 
  -2   4  26      485.13      620.50    105.47 o 
  -1   4  26        1.54      173.34     74.37 o 
   0   4  26      110.23       90.16     33.51 o 
   1   4  26      535.66      620.65     61.12 o 
   2   4  26        0.00       69.87     32.73 o 
 -14   1  27      150.87       97.74     31.96 o 
 -13   1  27        2.81      -16.23     16.23 o 
 -12   1  27       45.34       43.87     19.87 o 
 -11   1  27      597.60      564.66     29.65 o 
 -10   1  27       60.07       41.55     15.44 o 
  -9   1  27       28.33        3.59     12.26 o 
  -8   1  27     1094.09     1096.62     48.28 o 
  -7   1  27      126.94      110.96     19.51 o 
  -6   1  27      140.34      148.98     19.52 o 
  -5   1  27        3.90      -13.31     13.31 o 
  -4   1  27        1.04      -13.55     13.55 o 
  -3   1  27      766.05      761.57     30.90 o 
  -2   1  27        0.03       -3.50     12.92 o 
  -1   1  27      104.88      113.18     19.32 o 
   0   1  27       59.22       85.87     18.34 o 
   1   1  27     1045.66     1108.78     52.31 o 
   2   1  27      175.30      170.44     36.26 o 
   3   1  27        4.77       11.25     25.15 o 
   4   1  27      354.88      407.29     48.55 o 
   5   1  27        0.47       10.65     26.88 o 
   6   1  27        6.23        3.54     24.57 o 
   7   1  27      464.90      474.46     52.03 o 
   8   1  27      114.26       65.85     31.10 o 
 -13   2  27        0.26        6.76     25.30 o 
 -12   2  27       33.73       15.12     19.86 o 
 -11   2  27      125.87       93.20     20.93 o 
 -10   2  27       30.96       -1.25     22.75 o 
  -9   2  27        0.00      -20.75     20.75 o 
  -8   2  27       76.12       55.28     24.12 o 
  -7   2  27      250.86      285.65     43.61 o 
  -6   2  27      104.53       79.62     23.19 o 
  -5   2  27      149.03      155.13     24.84 o 
  -4   2  27       15.84       -3.53     18.82 o 
  -3   2  27      178.92      192.16     25.89 o 
  -2   2  27      403.54      410.28     39.42 o 
  -1   2  27        0.19      -10.52     23.81 o 
   0   2  27       32.24       21.56     19.02 o 
   1   2  27      233.50      218.99     25.50 o 
   2   2  27       31.90       27.23     19.46 o 
   3   2  27        4.68       20.03     32.86 o 
   4   2  27      101.65       90.44     24.45 o 
   5   2  27       48.48       40.42     23.60 o 
   6   2  27      446.31      444.14     49.21 o 
 -11   3  27      178.97      164.03     38.47 o 
 -10   3  27       10.89      -11.07     28.22 o 
  -9   3  27       24.78      -20.03     27.04 o 
  -8   3  27      146.93      164.06     37.04 o 
  -7   3  27        4.87       17.58     28.44 o 
  -6   3  27       32.25      -13.86     15.23 o 
  -5   3  27       44.69       21.15     28.04 o 
  -4   3  27      135.41      194.81     35.86 o 
  -3   3  27       72.40       53.52     30.78 o 
  -2   3  27       31.72       52.69     30.92 o 
  -1   3  27       14.68       56.80     30.54 o 
   0   3  27     1480.07     1403.66     66.77 o 
   1   3  27      137.24      133.74     33.94 o 
   2   3  27       47.70       51.75     30.71 o 
   3   3  27       15.57       79.75     31.27 o 
   4   3  27      238.44      277.12     50.14 o 
  -7   4  27       73.06       45.79     30.59 o 
  -6   4  27       51.91       36.00     30.30 o 
  -5   4  27        0.88      -38.69     38.69 o 
  -4   4  27       13.70       33.05     51.70 o 
  -3   4  27      272.52      285.27     69.16 o 
  -2   4  27      404.89      426.03     48.09 o 
  -1   4  27      631.81      639.97     61.08 o 
   0   4  27       32.34       73.59     33.33 o 
 -14   0  28      233.81      219.89     32.64 o 
 -13   0  28      210.83      212.52     44.94 o 
 -12   0  28      366.54      364.31     46.37 o 
 -11   0  28      243.71      240.71     24.17 o 
 -10   0  28        1.10      -14.35     15.12 o 
  -9   0  28        1.72      -14.49     14.78 o 
  -8   0  28        1.69        0.15     16.67 o 
  -7   0  28      768.32      781.21     33.74 o 
  -6   0  28     2360.71     2356.19     59.91 o 
  -5   0  28        1.69      -11.15     14.10 o 
  -4   0  28      351.27      389.55     25.18 o 
  -3   0  28       95.19       75.19     15.87 o 
  -2   0  28       66.88       59.63     15.07 o 
  -1   0  28      140.87      150.74     26.34 o 
   0   0  28      210.49      219.67     39.08 o 
   1   0  28      504.32      537.01     53.17 o 
   2   0  28      476.63      503.83     53.19 o 
   3   0  28      748.65      897.38     66.40 o 
   4   0  28       14.82       16.20     28.25 o 
   5   0  28       19.90      -10.28     26.19 o 
   6   0  28       22.33       20.74     29.42 o 
   7   0  28       20.19       23.31     30.86 o 
 -13   1  28        3.34       -3.86     19.03 o 
 -12   1  28      153.50       98.44     21.21 o 
 -11   1  28       99.05       81.98     24.07 o 
 -10   1  28        0.04      -18.29     18.29 o 
  -9   1  28       42.53       37.87     14.13 o 
  -8   1  28       74.32       63.47     15.57 o 
  -7   1  28       68.85       47.33     20.62 o 
  -6   1  28        0.73      -14.73     14.73 o 
  -5   1  28        6.46       -7.25     14.49 o 
  -4   1  28        9.97       14.21     14.91 o 
  -3   1  28       13.05       12.97     13.94 o 
  -2   1  28        7.80      -11.03     12.94 o 
  -1   1  28      134.45      170.99     22.53 o 
   0   1  28      166.25      158.67     30.35 o 
   1   1  28       59.60       72.86     31.39 o 
   2   1  28        6.33       -6.48     25.36 o 
   3   1  28       63.69       60.80     29.65 o 
   4   1  28      573.34      636.03     57.18 o 
   5   1  28      196.87      166.70     37.43 o 
   6   1  28      119.47      101.16     33.93 o 
   7   1  28      113.35      127.19     34.10 o 
 -12   2  28       71.05       45.05     21.58 o 
 -11   2  28       86.79       14.98     32.66 o 
 -10   2  28       35.34      -28.20     28.20 o 
  -9   2  28        8.51      -13.25     22.45 o 
  -8   2  28       23.39      -13.16     13.16 o 
  -7   2  28      470.65      452.68     34.73 o 
  -6   2  28        9.08       16.46     21.15 o 
  -5   2  28        3.20      -19.04     19.04 o 
  -4   2  28      246.11      224.47     30.71 o 
  -3   2  28       21.88       11.38     27.05 o 
  -2   2  28       81.94       55.20     28.53 o 
  -1   2  28       27.83       39.16     20.79 o 
   0   2  28       11.81       25.82     20.44 o 
   1   2  28      112.35       89.45     22.11 o 
   2   2  28       10.92       -9.05     21.34 o 
   3   2  28       19.17       20.34     53.29 o 
   4   2  28      364.02      323.52     33.32 o 
   5   2  28      892.59      929.01     48.39 o 
   6   2  28      334.14      284.21     44.98 o 
 -10   3  28       58.77        5.40     29.39 o 
  -9   3  28      150.33      132.52     35.86 o 
  -8   3  28       34.06       18.94     58.93 o 
  -7   3  28      255.64      181.53     38.27 o 
  -6   3  28        1.97       -0.59     27.02 o 
  -5   3  28      176.68      158.15     35.50 o 
  -4   3  28       52.20       83.09     53.11 o 
  -3   3  28      151.95      162.35     35.79 o 
  -2   3  28        0.04      -17.77     28.13 o 
  -1   3  28       47.74      116.01     34.32 o 
   0   3  28       90.76      111.16     33.27 o 
   1   3  28      123.68      108.93     32.87 o 
   2   3  28      296.05      343.70     41.21 o 
   3   3  28      398.24      367.89     53.73 o 
  -4   4  28      106.62      201.50     47.19 o 
  -3   4  28      126.93      193.71     46.17 o 
 -13   1  29       64.96       35.46     23.15 o 
 -12   1  29      176.01       78.29     13.78 o 
 -11   1  29       61.96       41.11     20.28 o 
 -10   1  29       83.60       39.39     14.70 o 
  -9   1  29       62.94        4.82     12.90 o 
  -8   1  29       11.91       31.00     12.84 o 
  -7   1  29      891.02      841.59     35.69 o 
  -6   1  29      175.96      187.85     22.41 o 
  -5   1  29      440.68      426.68     28.36 o 
  -4   1  29        0.09      -14.02     14.02 o 
  -3   1  29      549.40      610.92     29.50 o 
  -2   1  29      460.77      485.17     32.16 o 
  -1   1  29       15.52       -3.54     15.63 o 
   0   1  29      483.57      496.78     41.07 o 
   1   1  29        0.87      -11.19     26.65 o 
   2   1  29        1.02      -23.84     23.84 o 
   3   1  29      339.46      272.73     44.25 o 
   4   1  29        9.58       10.36     26.86 o 
   5   1  29       69.76       72.23     31.71 o 
   6   1  29       95.73       56.91     30.15 o 
 -12   2  29       69.10       67.58     22.31 o 
 -11   2  29      269.04      206.89     32.62 o 
 -10   2  29       62.11       11.69     40.10 o 
  -9   2  29       43.26      -18.00     23.63 o 
  -8   2  29        2.15      -19.52     19.52 o 
  -7   2  29       56.43       35.90     36.84 o 
  -6   2  29      131.84      103.59     26.25 o 
  -5   2  29      116.89       81.10     24.64 o 
  -4   2  29      196.60      172.11     28.85 o 
  -3   2  29        2.25        3.73     27.93 o 
  -2   2  29        5.41      -20.31     26.34 o 
  -1   2  29       14.53      -24.82     24.82 o 
   0   2  29        3.19       -0.75     19.34 o 
   1   2  29       75.00       88.23     22.65 o 
   2   2  29      165.73      130.14     27.17 o 
   3   2  29       29.75       14.14     55.87 o 
   4   2  29       99.95       92.37     76.32 o 
   5   2  29        6.92      -20.45     30.29 o 
  -9   3  29       28.94        3.52     28.47 o 
  -8   3  29       62.75       52.33     31.21 o 
  -7   3  29      276.51      248.79     55.23 o 
  -6   3  29        1.06       22.80     28.30 o 
  -5   3  29        7.24       18.40     51.59 o 
  -4   3  29      310.94      278.13     67.53 o 
  -3   3  29      153.55      187.13     37.12 o 
  -2   3  29       32.59       32.76     30.03 o 
  -1   3  29        0.25        9.77     29.29 o 
   0   3  29       65.72       64.22     31.36 o 
   1   3  29      121.33      153.61     35.30 o 
   2   3  29        2.27       23.97     42.15 o 
 -13   0  30       81.88       87.23     22.98 o 
 -12   0  30       63.83       50.59     18.56 o 
 -11   0  30     1011.66     1065.72     80.04 o 
 -10   0  30      672.99      694.12     34.26 o 
  -9   0  30       98.09       83.03     29.38 o 
  -8   0  30      571.48      610.20     31.91 o 
  -7   0  30     1281.38     1321.92     43.57 o 
  -6   0  30        6.59      -14.06     14.06 o 
  -5   0  30      689.26      719.01     31.78 o 
  -4   0  30        0.08      -12.94     12.94 o 
  -3   0  30       72.14       64.71     15.22 o 
  -2   0  30        1.36      -14.82     20.77 o 
  -1   0  30      499.00      601.99     57.88 o 
   0   0  30       27.90       -0.61     27.55 o 
   1   0  30      267.94      355.21     49.92 o 
   2   0  30      635.93      679.68     61.80 o 
   3   0  30        6.61      -24.26     24.26 o 
   4   0  30       53.47       59.36     33.27 o 
   5   0  30       85.71       98.83     36.47 o 
 -12   1  30       47.19       -3.55     16.66 o 
 -11   1  30        2.34      -13.72     15.91 o 
 -10   1  30        0.05      -10.27     10.27 o 
  -9   1  30       26.05       17.59     15.77 o 
  -8   1  30      192.19      171.86     19.44 o 
  -7   1  30       13.77        0.62     21.21 o 
  -6   1  30      235.52      231.40     24.56 o 
  -5   1  30      189.00      195.93     22.40 o 
  -4   1  30       75.75       69.60     18.41 o 
  -3   1  30       19.89        2.91     15.02 o 
  -2   1  30       46.13       18.45     20.96 o 
  -1   1  30       34.89       22.39     17.65 o 
   0   1  30       67.72       22.10     29.16 o 
   1   1  30        0.36      -15.48     27.46 o 
   2   1  30       26.48       39.06     31.47 o 
   3   1  30       33.02       22.28     29.03 o 
   4   1  30      137.43      120.87     35.60 o 
   5   1  30       25.99       12.25     27.39 o 
 -11   2  30       78.89       60.71     22.20 o 
 -10   2  30       18.22      -23.40     25.73 o 
  -9   2  30       24.81      -32.90     32.90 o 
  -8   2  30      309.37      281.15     33.61 o 
  -7   2  30        0.22      -22.75     22.75 o 
  -6   2  30        1.74      -14.48     23.94 o 
  -5   2  30       73.26       43.10     24.81 o 
  -4   2  30       70.48       35.62     31.66 o 
  -3   2  30       80.84       52.90     30.89 o 
  -2   2  30      113.96      100.70     32.38 o 
  -1   2  30      323.57      322.57     39.54 o 
   0   2  30       14.54      -16.91     47.21 o 
   1   2  30      140.91      111.69     39.85 o 
   2   2  30       99.33       69.77     37.59 o 
   3   2  30        1.25        8.79     58.26 o 
  -8   3  30       85.81       60.76     32.04 o 
  -7   3  30        5.29      -25.02     42.37 o 
  -6   3  30       27.49       49.19     30.02 o 
  -5   3  30      453.38      493.51     78.62 o 
  -4   3  30      403.32      459.36     78.83 o 
  -3   3  30       12.46        9.78     51.22 o 
  -2   3  30       42.71       73.61     38.50 o 
  -1   3  30       91.03       87.46     32.86 o 
   0   3  30       15.16       48.19     33.12 o 
   1   3  30      106.34      159.41     46.08 o 
 -11   1  31      216.49      230.07     24.21 o 
 -10   1  31       52.02       51.03     18.99 o 
  -9   1  31      584.75      593.01     29.22 o 
  -8   1  31      223.16      185.63     20.57 o 
  -7   1  31       29.13        6.94     15.25 o 
  -6   1  31      126.72      119.56     21.64 o 
  -5   1  31        3.34      -16.19     16.19 o 
  -4   1  31      133.40      116.21     20.60 o 
  -3   1  31       22.84       -1.62     18.92 o 
  -2   1  31      309.14      359.14     30.86 o 
  -1   1  31      331.56      312.20     36.93 o 
   0   1  31      180.09      141.89     39.51 o 
   1   1  31        0.96      -15.41     28.96 o 
   2   1  31       65.12       67.25     33.50 o 
   3   1  31      602.31      621.13     59.67 o 
   4   1  31       19.24       26.71     30.24 o 
 -10   2  31        3.35      -26.61     26.61 o 
  -9   2  31        1.33       25.41     37.15 o 
  -8   2  31      232.84      195.80     31.81 o 
  -7   2  31       52.36       32.35     27.85 o 
  -6   2  31       10.77       -0.48     26.77 o 
  -5   2  31       53.81       25.92     24.61 o 
  -4   2  31       48.16       -1.15     41.60 o 
  -3   2  31      849.70      798.00     55.04 o 
  -2   2  31      302.28      324.43     49.05 o 
  -1   2  31      156.03      172.27     75.04 o 
   0   2  31        1.59      -30.44     30.44 o 
   1   2  31       39.67      -33.93     33.93 o 
   2   2  31      267.82      209.95     46.58 o 
  -5   3  31        0.19      -28.56     48.63 o 
  -4   3  31       99.17      148.79     59.94 o 
  -3   3  31       39.85       24.33     53.22 o 
  -2   3  31       64.42       28.33     53.21 o 
 -11   0  32       92.57       19.38     31.76 o 
 -10   0  32      162.85      137.45     36.12 o 
  -9   0  32       11.50      -19.70     30.84 o 
  -8   0  32      117.03      102.02     33.16 o 
  -7   0  32        8.45      -17.38     27.76 o 
  -6   0  32       67.95       83.31     52.54 o 
  -5   0  32       65.15       75.25     29.55 o 
  -4   0  32      162.56      160.10     31.93 o 
  -3   0  32      727.62      761.05     49.42 o 
  -2   0  32      617.21      647.46     64.25 o 
  -1   0  32       25.72        6.04     32.27 o 
   0   0  32      166.48      138.75     41.44 o 
   1   0  32       37.10       35.08     34.26 o 
   2   0  32       26.92       22.16     33.99 o 
   3   0  32       36.62        1.74     30.81 o 
 -10   1  32       34.71       38.94     18.80 o 
  -9   1  32      478.55      471.26     27.71 o 
  -8   1  32      364.38      362.08     25.23 o 
  -7   1  32        0.24      -10.35     15.20 o 
  -6   1  32        7.25      -16.49     17.97 o 
  -5   1  32       85.15       55.02     20.03 o 
  -4   1  32        0.24      -16.00     16.00 o 
  -3   1  32       13.66      -18.71     18.71 o 
  -2   1  32       77.71       61.11     23.41 o 
  -1   1  32       34.20        9.58     32.34 o 
   0   1  32       58.96      -19.83     30.09 o 
   1   1  32       23.70       -2.38     30.52 o 
   2   1  32        2.20      -27.51     27.51 o 
   3   1  32       33.56        8.67     31.07 o 
  -8   2  32      532.04      513.67     48.89 o 
  -7   2  32      147.71       93.38     47.31 o 
  -6   2  32        2.34      -12.99     35.03 o 
  -5   2  32       64.74       38.47     37.37 o 
  -4   2  32       70.21        2.77     56.65 o 
  -3   2  32       20.93      -28.36     28.36 o 
  -2   2  32      194.67      137.99     36.27 o 
  -1   2  32        0.02      -23.62     29.14 o 
   0   2  32      147.02       60.87     41.38 o 
  -9   1  33       77.61       42.40     18.95 o 
  -8   1  33       89.51       25.50     17.01 o 
  -7   1  33       52.08        8.50     16.01 o 
  -6   1  33       24.55       -5.23     15.72 o 
  -5   1  33       80.10       41.41     19.80 o 
  -4   1  33        1.15      -19.69     19.69 o 
  -3   1  33       91.50       41.38     31.88 o 
  -2   1  33        4.31        1.92     20.18 o 
  -1   1  33      228.16      243.05     48.12 o 
   0   1  33       69.36       77.73     36.91 o 
   1   1  33       89.89       84.93     37.17 o 
  -6   2  33      292.59      258.73     33.27 o 
  -5   2  33        2.04      -31.70     31.70 o 
  -4   2  33        0.15      -41.32     59.18 o 
  -3   2  33       24.43      -30.99     66.55 o 
  -2   2  33      105.38       54.91     33.57 o 
  -8   0  34        2.64      -11.45     49.32 o 
  -7   0  34      157.99      123.10     33.77 o 
  -6   0  34      273.48      204.94     37.71 o 
  -5   0  34       21.30       14.63     39.27 o 
  -4   0  34      698.56      651.04     49.63 o 
  -3   0  34        0.27      -31.61     31.61 o 
  -2   0  34      256.28      225.54     48.92 o 
  -1   0  34        5.54      -31.62     31.62 o 
   0   0  34        2.01      -29.93     29.93 o 
  -7   1  34        7.55      -15.14     15.14 o 
  -6   1  34        6.06      -14.86     14.86 o 
  -5   1  34      109.18       76.42     21.98 o 
  -4   1  34        0.33      -20.46     20.46 o 
  -3   1  34       18.88      -20.08     20.08 o 
  -2   1  34       31.36       30.66     24.21 o 
  -1   1  34       74.83       68.32     27.02 o 
                                                 
